# Supplementary material for: Targeting senescence induced by age or chemotherapy with a polyphenol-rich natural extract improves longevity and healthspan in mice
Source: Nat Aging. 2024 Jul 1;4(9):1231–48. doi: 10.1038/s43587-024-00663-7 (PMC11408255; doi:10.1038/s43587-024-00663-7)
Supplement: Supplementary file 4 — Transcriptomic signatures MOUSE_ADULT_UP and MOUSE_ADULT_DN. Total RNA was extracted from the gastrocnemius muscle of young (4 months old), old untreated (24 months old) and old treated (24 months old, 4 months of treatment) animals (Young n = 8, UT n = 10, T n = 10). Wald statistical test was used to determine significance of differential expression (P values are two-tailed). The same Wald statistics were used to determine enrichments for the MOUSE_ADULT_UP and MOUSE_ADULT_DN gene signatures (P values, two-tailed). [file 43587_2024_663_MOESM4_ESM.xlsx]

## Sheet: Old v Young
Supplementary Table 2:
Transcriptomic signatures MOUSE_ADULT_UP and MOUSE_ADULT_DN. Total RNA was extracted from the gastrocnemius muscle of young (4-month old), old untreated (24-month old) and old treated (24-month old, 4 months of treatment) animals (Young n = 8, UT n = 10, T n = 10). Wald statistical test was used to determine significance of differential expression (p-values are two-tailed). The same Wald statisti…
MOUSE_ADULT_UP					MOUSE_ADULT_DN
#	Ensembl	Gene Symbol	log2FoldChange	pAdj (FDR)	#	Ensembl	Gene Symbol	log2FoldChange	pAdj (FDR)
1	ENSMUSG00000054146	Krt15	12.2767	0.0181272	1	ENSMUSG00000097487	Ptges3l	-0.58738	0.00535057
2	ENSMUSG00000040026	Saa3	7.90914	0.00415949	2	ENSMUSG00000039697	Ncoa7	-0.587352	0.0469367
3	ENSMUSG00000116560	Gm2808	6.47588	0.0173936	3	ENSMUSG00000052949	Rnf157	-0.58695	4.79363e-06
4	ENSMUSG00000040809	Chil3	5.28267	0.00021323	4	ENSMUSG00000032114	Slc37a4	-0.584546	4.00166e-07
5	ENSMUSG00000079471	Mymx	4.58865	0.00194083	5	ENSMUSG00000034353	Ramp1	-0.583423	0.014437
6	ENSMUSG00000070498	Tmem132b	4.58207	9.87663e-52	6	ENSMUSG00000005973	Rcn1	-0.583034	0.00290622
7	ENSMUSG00000026253	Chrng	4.49811	2.67277e-07	7	ENSMUSG00000009210	Prr29	-0.581261	8.41913e-05
8	ENSMUSG00000028327	Stra6l	4.07524	0.00666133	8	ENSMUSG00000043162	Pyurf	-0.581048	0.00150915
9	ENSMUSG00000020908	Myh3	3.68323	4.481e-12	9	ENSMUSG00000048728	Zfp454	-0.579083	0.0165098
10	ENSMUSG00000021091	Serpina3n	3.61106	3.11879e-06	10	ENSMUSG00000013033	Adgrl1	-0.576793	6.8045e-05
11	ENSMUSG00000033765	Calm4	3.53842	0.000423996	11	ENSMUSG00000071528	Atp5md	-0.576489	0.00332587
12	ENSMUSG00000049723	Mmp12	3.47056	0.000402341	12	ENSMUSG00000001105	Ift20	-0.576164	0.00662764
13	ENSMUSG00000023043	Krt18	3.46524	8.40172e-10	13	ENSMUSG00000054517	Trim65	-0.575101	0.000526444
14	ENSMUSG00000028238	Atp6v0d2	3.42482	0.000386029	14	ENSMUSG00000022514	Il1rap	-0.574725	0.0381399
15	ENSMUSG00000038259	Gdf5	3.39648	1.71969e-05	15	ENSMUSG00000026895	Ndufa8	-0.574326	0.00277633
16	ENSMUSG00000029816	Gpnmb	3.35641	2.98776e-09	16	ENSMUSG00000036504	Phpt1	-0.574045	0.0283957
17	ENSMUSG00000030144	Clec4d	3.25776	0.00197894	17	ENSMUSG00000078861	Zfp931	-0.573919	0.000523781
18	ENSMUSG00000031443	F7	3.14707	0.0136028	18	ENSMUSG00000023235	Ccl25	-0.573721	9.88769e-05
19	ENSMUSG00000052316	Lrrc15	3.11398	0.0121216	19	ENSMUSG00000032892	Rangrf	-0.573431	0.000181194
20	ENSMUSG00000009214	Mymk	3.03017	0.000918625	20	ENSMUSG00000029309	Sparcl1	-0.572821	0.00149137
21	ENSMUSG00000023992	Trem2	2.99639	0.00554003	21	ENSMUSG00000020018	Snrpf	-0.572608	0.0341504
22	ENSMUSG00000009185	Ccl8	2.96382	3.83394e-06	22	ENSMUSG00000078695	Cisd3	-0.571307	0.0210636
23	ENSMUSG00000025196	Cpn1	2.94493	1.87402e-11	23	ENSMUSG00000019797	1700021F05Rik	-0.568928	0.00782798
24	ENSMUSG00000049382	Krt8	2.9121	0.00151568	24	ENSMUSG00000029059	Prxl2b	-0.56864	0.0115802
25	ENSMUSG00000019102	Aldh3a1	2.90706	0.00355296	25	ENSMUSG00000073676	Hspe1	-0.568154	0.0100962
26	ENSMUSG00000025330	Padi4	2.87162	0.00140845	26	ENSMUSG00000034109	Golim4	-0.56489	0.00237295
27	ENSMUSG00000023078	Cxcl13	2.8609	0.000458977	27	ENSMUSG00000015806	Qdpr	-0.564458	3.20224e-07
28	ENSMUSG00000024292	Cyp4f14	2.84202	0.00309385	28	ENSMUSG00000037152	Ndufc1	-0.56345	0.0195174
29	ENSMUSG00000053113	Socs3	2.82112	0.000513099	29	ENSMUSG00000034926	Dhcr24	-0.563438	0.00292829
30	ENSMUSG00000052353	Cemip	2.81716	0.0391603	30	ENSMUSG00000040990	Sh3kbp1	-0.56212	0.000149334
31	ENSMUSG00000035352	Ccl12	2.79684	0.0248378	31	ENSMUSG00000048546	Tob2	-0.561338	0.0247149
32	ENSMUSG00000028003	Lrat	2.74724	0.0154787	32	ENSMUSG00000021290	Atp5mpl	-0.560889	0.0210966
33	ENSMUSG00000031880	Rrad	2.73337	3.01363e-05	33	ENSMUSG00000073616	Cops9	-0.560677	0.0285154
34	ENSMUSG00000032068	Plet1	2.66752	0.00938932	34	ENSMUSG00000032239	Rp9	-0.560576	0.0388579
35	ENSMUSG00000063011	Msln	2.6634	3.08974e-05	35	ENSMUSG00000039328	Rnf122	-0.560156	0.000111426
36	ENSMUSG00000010136	Pifo	2.63942	9.95008e-05	36	ENSMUSG00000060152	Pop5	-0.557638	0.0377073
37	ENSMUSG00000031444	F10	2.61497	0.0388213	37	ENSMUSG00000089715	Cbx6	-0.557475	6.62138e-05
38	ENSMUSG00000035373	Ccl7	2.60389	0.000548311	38	ENSMUSG00000048856	Slc25a47	-0.556842	0.000101434
39	ENSMUSG00000044811	Cd300c2	2.5799	4.20829e-05	39	ENSMUSG00000059534	Uqcr10	-0.556777	0.0126479
40	ENSMUSG00000097248	Gm2694	2.55849	0.000700209	40	ENSMUSG00000063882	Uqcrh	-0.556728	0.00793023
41	ENSMUSG00000004707	Ly9	2.5477	0.000488973	41	ENSMUSG00000040048	Ndufb10	-0.554258	0.0334136
42	ENSMUSG00000050050	Ccdc158	2.53899	0.000115479	42	ENSMUSG00000031388	Naa10	-0.553288	0.0190262
43	ENSMUSG00000042045	Sln	2.53534	3.74615e-05	43	ENSMUSG00000074818	Pdzd7	-0.553236	0.0346717
44	ENSMUSG00000114590	5930438M14Rik	2.49281	0.0036905	44	ENSMUSG00000035606	Ky	-0.552919	0.0420409
45	ENSMUSG00000041737	Tmem45b	2.48234	0.00549305	45	ENSMUSG00000047238	Mageh1	-0.552855	0.000959208
46	ENSMUSG00000051985	Igfn1	2.47888	3.97623e-15	46	ENSMUSG00000025777	Gdap1	-0.551924	0.00143071
47	ENSMUSG00000011008	Mcoln2	2.47485	0.00218807	47	ENSMUSG00000034714	Ttyh2	-0.551581	0.0045573
48	ENSMUSG00000024912	Fosl1	2.45798	0.000381693	48	ENSMUSG00000112858	Rnf212b	-0.551315	0.0200952
49	ENSMUSG00000062542	Syt9	2.41168	2.3412e-13	49	ENSMUSG00000028410	Dnaja1	-0.550877	0.013817
50	ENSMUSG00000022416	Cacna1i	2.40051	6.38696e-06	50	ENSMUSG00000060600	Eno3	-0.549149	0.000294855
51	ENSMUSG00000056054	S100a8	2.37794	0.00566096	51	ENSMUSG00000034349	Smc4	-0.548857	0.00332587
52	ENSMUSG00000031853	Map3k21	2.34189	0.00726111	52	ENSMUSG00000006057	Atp5g1	-0.546703	0.000108169
53	ENSMUSG00000046805	Mpeg1	2.31575	2.06224e-05	53	ENSMUSG00000072964	Bhlhb9	-0.545025	0.0232067
54	ENSMUSG00000050335	Lgals3	2.30022	5.14e-10	54	ENSMUSG00000035954	Dock4	-0.544537	0.0199829
55	ENSMUSG00000079293	Clec7a	2.29882	5.2293e-05	55	ENSMUSG00000022354	Ndufb9	-0.540315	0.0183472
56	ENSMUSG00000028859	Csf3r	2.29851	5.11869e-06	56	ENSMUSG00000061816	Myl1	-0.540102	0.000126205
57	ENSMUSG00000086322	E130218I03Rik	2.2817	0.00260125	57	ENSMUSG00000090110	Cmc4	-0.540098	0.00421809
58	ENSMUSG00000020399	Havcr2	2.27287	0.014809	58	ENSMUSG00000020661	Dnmt3a	-0.539921	0.000817995
59	ENSMUSG00000032511	Scn5a	2.25019	0.000125917	59	ENSMUSG00000000340	Dbt	-0.539086	7.04026e-07
60	ENSMUSG00000038179	Slamf7	2.21352	0.000189927	60	ENSMUSG00000078713	Tomm5	-0.538412	0.00172511
61	ENSMUSG00000057060	Slc35f3	2.19682	0.00015604	61	ENSMUSG00000062981	Mrpl42	-0.53807	0.000322922
62	ENSMUSG00000030329	Pianp	2.19588	0.00012279	62	ENSMUSG00000060288	Ppih	-0.53761	0.0108854
63	ENSMUSG00000025279	Dnase1l3	2.18756	0.00169425	63	ENSMUSG00000024726	Carnmt1	-0.537287	1.81326e-06
64	ENSMUSG00000056258	Kcnq3	2.17545	4.7528e-06	64	ENSMUSG00000001158	Snrnp27	-0.537027	0.0445476
65	ENSMUSG00000034435	Tmem30b	2.16322	0.000149028	65	ENSMUSG00000040260	Daam2	-0.53491	0.0448641
66	ENSMUSG00000040640	Erc2	2.15872	0.000152695	66	ENSMUSG00000000295	Hddc2	-0.533949	0.0382637
67	ENSMUSG00000038415	Foxq1	2.13997	0.0393739	67	ENSMUSG00000038807	Rap1gap2	-0.533454	0.0278944
68	ENSMUSG00000003882	Il7r	2.12098	0.0210883	68	ENSMUSG00000061474	Mrps36	-0.533421	0.0150226
69	ENSMUSG00000025804	Ccr1	2.12001	0.000390074	69	ENSMUSG00000047591	Mafa	-0.533311	0.0256699
70	ENSMUSG00000062778	Chia1	2.11337	2.55471e-12	70	ENSMUSG00000053317	Sec61b	-0.532947	0.0116193
71	ENSMUSG00000064294	Aox3	2.09697	0.000171433	71	ENSMUSG00000059363	Fxn	-0.532216	0.00600185
72	ENSMUSG00000017943	Gdap1l1	2.09633	0.00841655	72	ENSMUSG00000025092	Hspa12a	-0.531683	0.0172293
73	ENSMUSG00000106379	Lhfpl3	2.0918	0.0229122	73	ENSMUSG00000017778	Cox7c	-0.531127	0.00117773
74	ENSMUSG00000024803	Ankrd1	2.08955	0.000109754	74	ENSMUSG00000091537	Tma7	-0.530858	0.00489429
75	ENSMUSG00000022952	Runx1	2.08456	7.00036e-11	75	ENSMUSG00000017692	Rhbdl3	-0.527485	0.0303921
76	ENSMUSG00000094707	A830019P07Rik	2.07654	0.00251699	76	ENSMUSG00000052957	Gas1	-0.526776	0.013493
77	ENSMUSG00000037280	Galnt6	2.04438	0.0226852	77	ENSMUSG00000024782	Ak3	-0.525773	1.41422e-09
78	ENSMUSG00000061126	Cyp4f39	2.04314	1.37374e-10	78	ENSMUSG00000037601	Nme1	-0.524816	0.0469367
79	ENSMUSG00000068547	Clca4a	2.01201	0.0211246	79	ENSMUSG00000025488	Cox8b	-0.524281	0.0329545
80	ENSMUSG00000053166	Cdh22	2.01165	7.54506e-06	80	ENSMUSG00000054364	Rhob	-0.524098	0.0015639
81	ENSMUSG00000079227	Ccr5	2.01105	0.000934627	81	ENSMUSG00000031467	Agpat5	-0.523729	1.07781e-06
82	ENSMUSG00000029304	Spp1	2.00766	0.00082122	82	ENSMUSG00000054312	Mrps21	-0.522104	0.0114341
83	ENSMUSG00000024524	Gnal	1.93266	1.44238e-06	83	ENSMUSG00000039765	Cc2d2a	-0.522025	0.00112593
84	ENSMUSG00000015947	Fcgr1	1.92776	7.31397e-05	84	ENSMUSG00000037348	Paqr7	-0.520228	0.0067584
85	ENSMUSG00000093962	Gm11756	1.91327	0.0180871	85	ENSMUSG00000023336	Wfdc1	-0.52009	0.000126205
86	ENSMUSG00000024672	Ms4a7	1.90107	0.000477318	86	ENSMUSG00000042284	Itga1	-0.519346	0.00537644
87	ENSMUSG00000065460	Mir133a-2	1.90037	0.00394057	87	ENSMUSG00000022965	Ifngr2	-0.518877	1.65659e-08
88	ENSMUSG00000044206	Vsig4	1.89815	0.0396165	88	ENSMUSG00000019738	Polr2i	-0.51886	0.0318951
89	ENSMUSG00000034855	Cxcl10	1.88705	0.000944522	89	ENSMUSG00000074754	Smim26	-0.518396	0.00555928
90	ENSMUSG00000106357	Gm8013	1.85985	0.0389469	90	ENSMUSG00000044847	Lsm11	-0.517534	0.000152783
91	ENSMUSG00000109228	Fam81b	1.85569	0.0279836	91	ENSMUSG00000036995	Asap3	-0.517168	0.046581
92	ENSMUSG00000032915	Adgre4	1.8555	0.0215167	92	ENSMUSG00000003955	Fam162a	-0.517148	0.00381234
93	ENSMUSG00000033777	Tlr13	1.85417	0.00123059	93	ENSMUSG00000042505	Sdhaf3	-0.51584	2.55097e-06
94	ENSMUSG00000031936	Hephl1	1.85379	0.00202227	94	ENSMUSG00000026827	Gpd2	-0.515722	0.000130076
95	ENSMUSG00000030494	Rhpn2	1.85107	4.11816e-24	95	ENSMUSG00000024099	Ndufv2	-0.515093	0.00164072
96	ENSMUSG00000024521	Pmaip1	1.83757	0.0172835	96	ENSMUSG00000040350	Trim7	-0.514645	0.0108416
97	ENSMUSG00000028280	Gabrr1	1.83087	0.000219944	97	ENSMUSG00000029279	Brdt	-0.513678	0.0281189
98	ENSMUSG00000034361	Cpne2	1.8258	4.61371e-19	98	ENSMUSG00000021764	Ndufs4	-0.513359	0.0110387
99	ENSMUSG00000040552	C3ar1	1.82499	0.000110712	99	ENSMUSG00000038845	Phb	-0.512375	0.00133599
100	ENSMUSG00000024087	Cyp1b1	1.82257	6.2922e-05	100	ENSMUSG00000059734	Ndufs8	-0.512058	0.00421797
101	ENSMUSG00000047230	Cldn2	1.81724	0.0162935	101	ENSMUSG00000026500	Cox20	-0.511359	0.00285235
102	ENSMUSG00000024180	Tmem8	1.81623	4.36913e-13	102	ENSMUSG00000060227	Casc4	-0.508321	0.00778505
103	ENSMUSG00000054003	Tdrd9	1.80994	0.00050309	103	ENSMUSG00000102252	Snrpn	-0.507733	0.000307717
104	ENSMUSG00000021815	Mss51	1.80392	7.49122e-12	104	ENSMUSG00000024038	Ndufv3	-0.50717	0.00967447
105	ENSMUSG00000032691	Nlrp3	1.79916	0.00824999	105	ENSMUSG00000100594	2810414N06Rik	-0.506703	0.0326592
106	ENSMUSG00000023349	Clec4n	1.79522	0.0104566	106	ENSMUSG00000027858	Tspan2	-0.505975	0.0293089
107	ENSMUSG00000022900	Ildr1	1.79429	0.0304448	107	ENSMUSG00000038515	Grtp1	-0.505952	0.0280444
108	ENSMUSG00000059089	Fcgr4	1.79379	0.0425774	108	ENSMUSG00000023019	Gpd1	-0.505033	7.56274e-06
109	ENSMUSG00000042115	Klhdc8a	1.77726	5.5475e-05	109	ENSMUSG00000021622	Ckmt2	-0.503809	0.00012279
110	ENSMUSG00000040896	Kcnd3	1.77722	0.0222413
111	ENSMUSG00000073418	C4b	1.76051	6.17898e-08
112	ENSMUSG00000029322	Plac8	1.7546	0.0238195
113	ENSMUSG00000043621	Ubxn10	1.74959	0.0157297
114	ENSMUSG00000026414	Tnnt2	1.74442	3.36169e-05
115	ENSMUSG00000036067	Slc2a6	1.73377	0.0265697
116	ENSMUSG00000056888	Glipr1	1.73283	0.0214776
117	ENSMUSG00000067149	Jchain	1.72973	0.00796403
118	ENSMUSG00000020865	Abcc3	1.7236	0.00234606
119	ENSMUSG00000087006	Gm13889	1.72101	2.56618e-06
120	ENSMUSG00000034457	Eda2r	1.71996	1.11943e-17
121	ENSMUSG00000029205	Chrna9	1.71822	0.011894
122	ENSMUSG00000047798	Cd300lf	1.71464	0.0489091
123	ENSMUSG00000027894	Slc6a17	1.70552	1.9547e-14
124	ENSMUSG00000074264	Amy1	1.70426	6.00945e-52
125	ENSMUSG00000001864	Aif1l	1.70026	1.95782e-06
126	ENSMUSG00000040907	Atp1a3	1.69977	0.0186482
127	ENSMUSG00000038642	Ctss	1.69199	0.00052355
128	ENSMUSG00000000386	Mx1	1.69125	0.0276009
129	ENSMUSG00000031026	Trim66	1.68767	0.00423567
130	ENSMUSG00000042485	Mustn1	1.68266	2.63643e-05
131	ENSMUSG00000026315	Serpinb8	1.65818	3.42102e-10
132	ENSMUSG00000025044	Msr1	1.64819	0.000951068
133	ENSMUSG00000027313	Chac1	1.63982	0.000561656
134	ENSMUSG00000030789	Itgax	1.6316	0.025764
135	ENSMUSG00000025329	Padi1	1.62484	0.00301902
136	ENSMUSG00000018774	Cd68	1.61454	0.000422727
137	ENSMUSG00000026205	Slc23a3	1.61029	0.00579251
138	ENSMUSG00000063506	Arhgap22	1.60978	9.21289e-06
139	ENSMUSG00000024294	Mib1	1.60792	6.52909e-25
140	ENSMUSG00000098112	Bin2	1.59862	0.0459408
141	ENSMUSG00000020340	Cyfip2	1.59051	7.38481e-11
142	ENSMUSG00000002204	Napsa	1.58822	0.0282977
143	ENSMUSG00000058019	Ces5a	1.58671	0.0478034
144	ENSMUSG00000026870	Cutal	1.58652	0.0155872
145	ENSMUSG00000049100	Pcdh10	1.58447	0.0400821
146	ENSMUSG00000035673	Sbno2	1.58246	0.00106342
147	ENSMUSG00000026628	Atf3	1.58057	0.00332587
148	ENSMUSG00000035745	Grin3b	1.56951	0.00959522
149	ENSMUSG00000032315	Cyp1a1	1.55019	0.000291044
150	ENSMUSG00000006014	Prg4	1.54974	0.000614013
151	ENSMUSG00000105096	Gbp10	1.54941	0.00022837
152	ENSMUSG00000109853	Gm33045	1.54762	0.0161831
153	ENSMUSG00000029204	Rhoh	1.54549	0.0251831
154	ENSMUSG00000091649	Phf11b	1.54325	0.0291403
155	ENSMUSG00000037171	Nodal	1.54195	0.0120402
156	ENSMUSG00000006764	Tph2	1.53475	0.0379497
157	ENSMUSG00000021322	Aoah	1.5314	0.00526428
158	ENSMUSG00000036452	Arhgap26	1.52959	0.00211187
159	ENSMUSG00000069911	Insyn2b	1.52621	0.00151598
160	ENSMUSG00000017204	Gsdma	1.51412	0.0238646
161	ENSMUSG00000112023	Lilr4b	1.49977	0.000614013
162	ENSMUSG00000037447	Arid5a	1.49336	0.000200839
163	ENSMUSG00000002076	Hsf2bp	1.48565	0.000683287
164	ENSMUSG00000003484	Cyp4f18	1.478	0.00837436
165	ENSMUSG00000030772	Dkk3	1.46725	8.38797e-06
166	ENSMUSG00000031394	Opn1mw	1.46434	0.0201804
167	ENSMUSG00000042377	Fam83g	1.45781	3.14107e-11
168	ENSMUSG00000065987	Cd209b	1.45752	0.00565418
169	ENSMUSG00000079243	Xirp1	1.45168	1.7283e-08
170	ENSMUSG00000039037	St6galnac5	1.44911	0.00763588
171	ENSMUSG00000021636	Marveld2	1.44107	5.59321e-06
172	ENSMUSG00000049625	Tifab	1.43839	0.00247788
173	ENSMUSG00000014791	Elmo3	1.43664	1.24082e-09
174	ENSMUSG00000039683	Sdk1	1.42712	6.72159e-09
175	ENSMUSG00000027514	Zbp1	1.42156	0.003263
176	ENSMUSG00000028654	Mycl	1.42061	0.0238973
177	ENSMUSG00000022306	Zfpm2	1.41466	2.63202e-05
178	ENSMUSG00000078307	AI593442	1.41454	0.00328504
179	ENSMUSG00000052837	Junb	1.41408	0.0447381
180	ENSMUSG00000034641	Cd300ld	1.40924	2.90484e-05
181	ENSMUSG00000052496	Pkdrej	1.40884	9.14041e-09
182	ENSMUSG00000050064	Zfp697	1.40081	6.16744e-06
183	ENSMUSG00000006221	Hspb7	1.38928	1.34511e-06
184	ENSMUSG00000029381	Shroom3	1.38914	1.43832e-06
185	ENSMUSG00000052974	Cyp2f2	1.38897	0.0463474
186	ENSMUSG00000096971	4930556M19Rik	1.38821	6.81663e-06
187	ENSMUSG00000049709	Nlrp10	1.3866	5.91625e-05
188	ENSMUSG00000020799	Tekt1	1.383	1.69338e-05
189	ENSMUSG00000021751	Acox2	1.38202	0.00700375
190	ENSMUSG00000063193	Cd300lb	1.38162	0.0111452
191	ENSMUSG00000024696	Lpxn	1.37877	0.0217703
192	ENSMUSG00000056025	Clca3a1	1.37377	0.0395666
193	ENSMUSG00000034472	Rasd2	1.3701	4.26553e-14
194	ENSMUSG00000032122	Slc37a2	1.36544	6.58874e-08
195	ENSMUSG00000029053	Prkcz	1.36266	4.9593e-08
196	ENSMUSG00000037738	Nek5	1.36191	1.38947e-05
197	ENSMUSG00000052392	Acot4	1.36079	0.0455049
198	ENSMUSG00000025877	Hk3	1.35834	0.0188906
199	ENSMUSG00000039238	Zfp750	1.35674	0.0153549
200	ENSMUSG00000017412	Cacnb4	1.35133	5.64643e-05
201	ENSMUSG00000040471	Ggt6	1.34879	0.0113432
202	ENSMUSG00000046688	Tifa	1.34746	3.59791e-06
203	ENSMUSG00000090122	Kcne1l	1.34515	0.0294873
204	ENSMUSG00000037086	Prr32	1.33925	0.0278087
205	ENSMUSG00000038451	Spsb2	1.33864	6.62871e-07
206	ENSMUSG00000021123	Rdh12	1.33851	0.0125376
207	ENSMUSG00000003541	Ier3	1.32939	4.68987e-06
208	ENSMUSG00000021728	Emb	1.32722	6.58704e-05
209	ENSMUSG00000104063	Pcdhgb7	1.32484	6.83917e-05
210	ENSMUSG00000086219	Srrm4os	1.3206	1.42389e-07
211	ENSMUSG00000025473	Adam8	1.31947	0.0151955
212	ENSMUSG00000078161	Erich3	1.31816	0.0376047
213	ENSMUSG00000061086	Myl4	1.31782	0.000142847
214	ENSMUSG00000037735	2810032G03Rik	1.31553	2.65845e-05
215	ENSMUSG00000037185	Krt80	1.31481	1.43832e-06
216	ENSMUSG00000033192	Lpcat2	1.31341	0.0151056
217	ENSMUSG00000051439	Cd14	1.31245	0.00313339
218	ENSMUSG00000027322	Siglec1	1.31031	0.0125397
219	ENSMUSG00000020120	Plek	1.30701	0.000223849
220	ENSMUSG00000022510	Trp63	1.30403	5.88696e-15
221	ENSMUSG00000046159	Chrm3	1.29613	0.00419102
222	ENSMUSG00000035004	Igsf6	1.28902	0.032549
223	ENSMUSG00000026387	Sctr	1.28689	5.35665e-14
224	ENSMUSG00000009487	Otog	1.28519	4.14347e-06
225	ENSMUSG00000097675	1700101I11Rik	1.28197	0.0236857
226	ENSMUSG00000020901	Pik3r5	1.27691	3.74889e-05
227	ENSMUSG00000031734	Irx3	1.27352	1.7286e-05
228	ENSMUSG00000038583	Pln	1.27341	0.00128361
229	ENSMUSG00000035835	Plppr3	1.27231	0.0360559
230	ENSMUSG00000100457	D830032E09Rik	1.27205	0.00151598
231	ENSMUSG00000024300	Myo1f	1.26017	0.00465394
232	ENSMUSG00000002020	Ltbp2	1.25347	0.0107586
233	ENSMUSG00000027827	Kcnab1	1.25195	0.000947878
234	ENSMUSG00000069516	Lyz2	1.23549	0.000231532
235	ENSMUSG00000015340	Cybb	1.23101	0.000404013
236	ENSMUSG00000097960	A330074K22Rik	1.22814	9.95099e-12
237	ENSMUSG00000052276	Ostn	1.22596	3.67365e-05
238	ENSMUSG00000058396	Gpr182	1.22373	0.021074
239	ENSMUSG00000014782	Plekhg4	1.22296	0.0231698
240	ENSMUSG00000031112	Stk26	1.21944	6.26657e-14
241	ENSMUSG00000024679	Ms4a6d	1.21892	0.0411385
242	ENSMUSG00000022488	Nckap1l	1.21639	0.00629892
243	ENSMUSG00000018387	Shroom1	1.20762	0.0159459
244	ENSMUSG00000055541	Lair1	1.20326	0.0448641
245	ENSMUSG00000026177	Slc11a1	1.19737	0.00118106
246	ENSMUSG00000026904	Slc4a10	1.19733	0.00759682
247	ENSMUSG00000052160	Pld4	1.19442	0.0214831
248	ENSMUSG00000002985	Apoe	1.19163	1.14011e-06
249	ENSMUSG00000021913	Ogdhl	1.1889	2.58422e-11
250	ENSMUSG00000000290	Itgb2	1.1874	0.00393819
251	ENSMUSG00000069763	Tmem100	1.18683	1.97516e-05
252	ENSMUSG00000053040	Aph1c	1.18651	2.33708e-05
253	ENSMUSG00000003153	Slc2a3	1.18553	0.000287022
254	ENSMUSG00000073433	Arhgdig	1.18056	0.0312779
255	ENSMUSG00000060716	Plekhh1	1.17795	0.00808838
256	ENSMUSG00000026303	Mlph	1.17783	0.0424281
257	ENSMUSG00000038147	Cd84	1.17476	0.0209621
258	ENSMUSG00000026675	Hsd17b7	1.17466	2.15354e-06
259	ENSMUSG00000024737	Slc15a3	1.17465	0.0374337
260	ENSMUSG00000049988	Lrrc25	1.17413	0.00878424
261	ENSMUSG00000032802	Srxn1	1.16928	8.24012e-05
262	ENSMUSG00000049103	Ccr2	1.16735	0.0118749
263	ENSMUSG00000003051	Elf3	1.16567	0.00211938
264	ENSMUSG00000032089	Il10ra	1.15916	0.00523991
265	ENSMUSG00000025420	Katnal2	1.15737	0.00164867
266	ENSMUSG00000044447	Dock5	1.15314	1.54282e-05
267	ENSMUSG00000037196	Pacrg	1.15172	0.00019031
268	ENSMUSG00000048003	Catsper4	1.14521	0.00108258
269	ENSMUSG00000024529	Lox	1.14259	0.000797433
270	ENSMUSG00000074227	Spint2	1.13974	1.22794e-11
271	ENSMUSG00000028487	Bnc2	1.13649	0.000231897
272	ENSMUSG00000027797	Dclk1	1.13392	0.0218751
273	ENSMUSG00000052026	Slc6a7	1.13306	0.00987525
274	ENSMUSG00000026459	Myog	1.13263	0.00369782
275	ENSMUSG00000057948	Unc13d	1.13219	0.0495692
276	ENSMUSG00000001473	Tubb6	1.13134	0.00333586
277	ENSMUSG00000027546	Atp9a	1.13013	1.48765e-11
278	ENSMUSG00000022439	Parvg	1.12983	0.0326592
279	ENSMUSG00000002055	Spag5	1.12633	9.66953e-09
280	ENSMUSG00000036242	Armh4	1.12125	3.85367e-07
281	ENSMUSG00000040205	Cuzd1	1.12002	1.41949e-08
282	ENSMUSG00000030838	Ush1c	1.11848	4.72843e-06
283	ENSMUSG00000028634	Hivep3	1.11129	4.40739e-10
284	ENSMUSG00000025380	Fscn2	1.11018	0.0274132
285	ENSMUSG00000021423	Ly86	1.10883	0.0379497
286	ENSMUSG00000056367	Actr3b	1.10822	5.09583e-07
287	ENSMUSG00000042254	Cilp	1.10424	0.00474777
288	ENSMUSG00000104713	Gbp6	1.10255	7.9354e-05
289	ENSMUSG00000049130	C5ar1	1.10094	0.00149135
290	ENSMUSG00000049690	Nckap5	1.10083	0.00987525
291	ENSMUSG00000028841	Cnksr1	1.0972	3.82097e-26
292	ENSMUSG00000023169	Slc38a1	1.0966	0.015881
293	ENSMUSG00000021903	Galnt15	1.09627	4.37948e-05
294	ENSMUSG00000003283	Hck	1.09258	0.0374863
295	ENSMUSG00000035273	Hpse	1.08426	0.0195723
296	ENSMUSG00000004446	Bid	1.08097	0.00602292
297	ENSMUSG00000044734	Serpinb1a	1.08027	0.0148465
298	ENSMUSG00000034177	Rnf43	1.07751	0.00493393
299	ENSMUSG00000079419	Ms4a6c	1.07734	0.0045573
300	ENSMUSG00000013707	Tnfaip8l2	1.07646	0.0292778
301	ENSMUSG00000087579	Hectd2os	1.07552	1.17651e-05
302	ENSMUSG00000054863	Tafa5	1.07524	2.26551e-06
303	ENSMUSG00000037860	Aim2	1.07324	0.043506
304	ENSMUSG00000049281	Scn3b	1.06712	0.0215167
305	ENSMUSG00000022358	Fbxo32	1.0659	5.44311e-05
306	ENSMUSG00000004730	Adgre1	1.06429	0.0107363
307	ENSMUSG00000039126	Prune2	1.06118	1.3506e-06
308	ENSMUSG00000048330	Ric3	1.06117	1.94786e-14
309	ENSMUSG00000051506	Wdfy4	1.0583	0.00451533
310	ENSMUSG00000043263	Ifi209	1.05721	0.0398718
311	ENSMUSG00000109372	Gm19410	1.05244	0.000161447
312	ENSMUSG00000038859	Baiap2l1	1.05227	0.0165915
313	ENSMUSG00000023905	Tnfrsf12a	1.04982	5.11869e-06
314	ENSMUSG00000028417	Tal2	1.04932	0.000926316
315	ENSMUSG00000052942	Glis3	1.04823	0.0361803
316	ENSMUSG00000038352	Arl5c	1.04684	0.0329302
317	ENSMUSG00000059326	Csf2ra	1.04658	0.0176523
318	ENSMUSG00000009545	Kcnq1	1.04336	0.0123637
319	ENSMUSG00000092981	Mir5125	1.04103	0.00497671
320	ENSMUSG00000029925	Tbxas1	1.04103	0.0207937
321	ENSMUSG00000030701	Plekhb1	1.04036	4.97855e-24
322	ENSMUSG00000032372	Plscr2	1.04017	0.00512265
323	ENSMUSG00000048482	Bdnf	1.03973	0.0280657
324	ENSMUSG00000071713	Csf2rb	1.0392	4.77833e-06
325	ENSMUSG00000030562	Nox4	1.03772	0.0030452
326	ENSMUSG00000018927	Ccl6	1.03649	0.00366947
327	ENSMUSG00000030935	Acsm3	1.02609	0.0192013
328	ENSMUSG00000041794	Myrip	1.02473	0.00625887
329	ENSMUSG00000025006	Sorbs1	1.02452	1.06415e-05
330	ENSMUSG00000029223	Uchl1	1.02141	0.000112341
331	ENSMUSG00000030579	Tyrobp	1.02012	0.0041276
332	ENSMUSG00000025885	Myo5b	1.01962	0.000277359
333	ENSMUSG00000022144	Gdnf	1.01421	0.014992
334	ENSMUSG00000103332	Pcdhga2	1.00605	0.00256683
335	ENSMUSG00000023800	Tiam2	1.00572	6.07207e-05
336	ENSMUSG00000103472	Pcdhga7	1.00523	0.00540175
337	ENSMUSG00000027536	Chmp4c	1.00518	4.79363e-06
338	ENSMUSG00000070305	Mpzl3	1.00355	3.1441e-05

## Sheet: UP
					Old vs Young				Treated vs Untreated
	ENSEMBL_GENE	SYMBOL	ENTREZ	NAME	log2FoldChange	stat	pvalue	pAdj (FDR)	log2FoldChange	stat	pvalue	pAdj (FDR)
1	ENSMUSG00000054146	Krt15	16665	keratin 15	12.2767	3.06492	0.00217731	0.0181272	1.85273	0.531636	0.594978	1
2	ENSMUSG00000040026	Saa3	20210	serum amyloid A 3	7.90914	3.60512	0.000312004	0.00415949	-1.16415	-0.630998	0.528042	1
3	ENSMUSG00000116560	Gm2808	100040500	predicted gene 2808	6.47588	3.08021	0.00206852	0.0173936	0.206624	0.114541	0.908809	1
4	ENSMUSG00000040809	Chil3	12655	chitinase-like 3	5.28267	4.46978	7.83001e-06	0.00021323	-1.34744	-1.50268	0.132922	1
5	ENSMUSG00000079471	Mymx	653016	myomixer, myoblast fusion factor	4.58865	3.85021	0.000118016	0.00194083	-0.0972762	-0.104846	0.916498	1
6	ENSMUSG00000070498	Tmem132b	208151	transmembrane protein 132B	4.58207	15.6871	1.85361e-55	9.87663e-52	0.219779	1.22419	0.220879	1
7	ENSMUSG00000026253	Chrng	11449	cholinergic receptor, nicotinic, gamma polypeptide	4.49811	5.94045	2.84249e-09	2.67277e-07	-0.649419	-1.06469	0.287016	1
8	ENSMUSG00000028327	Stra6l	74152	STRA6-like	4.07524	3.44174	0.000577996	0.00666133	-0.550631	-0.593551	0.552813	1
9	ENSMUSG00000020908	Myh3	17883	myosin, heavy polypeptide 3, skeletal muscle, embryonic	3.68323	7.69368	1.42966e-14	4.481e-12	-1.42291	-3.3971	0.000681037	0.752667
10	ENSMUSG00000021091	Serpina3n	20716	serine (or cysteine) peptidase inhibitor, clade A, member 3N	3.61106	5.46149	4.7216e-08	3.11879e-06	-1.0766	-1.86667	0.0619481	1
11	ENSMUSG00000033765	Calm4	80796	calmodulin 4	3.53842	4.28628	1.81693e-05	0.000423996	-0.381154	-0.794602	0.426845	1
12	ENSMUSG00000049723	Mmp12	17381	matrix metallopeptidase 12	3.47056	4.30052	1.704e-05	0.000402341	0.469086	0.732279	0.463998	1
13	ENSMUSG00000023043	Krt18	16668	keratin 18	3.46524	6.92322	4.41504e-12	8.40172e-10	0.567088	1.40159	0.161037	1
14	ENSMUSG00000028238	Atp6v0d2	242341	ATPase, H+ transporting, lysosomal V0 subunit D2	3.42482	4.31264	1.61318e-05	0.000386029	-0.106392	-0.199537	0.841843	1
15	ENSMUSG00000038259	Gdf5	14563	growth differentiation factor 5	3.39648	5.09277	3.52867e-07	1.71969e-05	0.23783	0.526393	0.598615	1
16	ENSMUSG00000029816	Gpnmb	93695	glycoprotein (transmembrane) nmb	3.35641	6.72337	1.77565e-11	2.98776e-09	0.0134373	0.0312725	0.975052	1
17	ENSMUSG00000030144	Clec4d	17474	C-type lectin domain family 4, member d	3.25776	3.84419	0.000120952	0.00197894	-0.0361897	-0.0587156	0.953179	1
18	ENSMUSG00000031443	F7	14068	coagulation factor VII	3.14707	3.17944	0.00147559	0.0136028	-0.726798	-0.971778	0.331161	1
19	ENSMUSG00000052316	Lrrc15	74488	leucine rich repeat containing 15	3.11398	3.22264	0.00127017	0.0121216	-2.75706	-3.2368	0.0012088	0.965118
20	ENSMUSG00000009214	Mymk	66139	myomaker, myoblast fusion factor	3.03017	4.07289	4.64341e-05	0.000918625	-1.04367	-1.60793	0.10785	1
21	ENSMUSG00000023992	Trem2	83433	triggering receptor expressed on myeloid cells 2	2.99639	3.50489	0.000456788	0.00554003	-0.255024	-0.393667	0.693827	1
22	ENSMUSG00000009185	Ccl8	20307	chemokine (C-C motif) ligand 8	2.96382	5.42035	5.94818e-08	3.83394e-06	0.0733865	0.170156	0.864887	1
23	ENSMUSG00000025196	Cpn1	93721	carboxypeptidase N, polypeptide 1	2.94493	7.48293	7.26863e-14	1.87402e-11	-0.109757	-0.448611	0.653712	1
24	ENSMUSG00000049382	Krt8	16691	keratin 8	2.9121	3.92597	8.638e-05	0.00151568	-0.0171427	-0.0310449	0.975234	1
25	ENSMUSG00000019102	Aldh3a1	11670	aldehyde dehydrogenase family 3, subfamily A1	2.90706	3.6568	0.000255386	0.00355296	0.276208	0.452246	0.651092	1
26	ENSMUSG00000025330	Padi4	18602	peptidyl arginine deiminase, type IV	2.87162	3.94834	7.86936e-05	0.00140845	0.139243	0.313672	0.75377	1
27	ENSMUSG00000023078	Cxcl13	55985	chemokine (C-X-C motif) ligand 13	2.8609	4.26379	2.00991e-05	0.000458977	0.19461	0.378092	0.705363	1
28	ENSMUSG00000024292	Cyp4f14	64385	cytochrome P450, family 4, subfamily f, polypeptide 14	2.84202	3.70296	0.000213095	0.00309385	0.476269	1.0612	0.288601	1
29	ENSMUSG00000053113	Socs3	12702	suppressor of cytokine signaling 3	2.82112	4.23438	2.29185e-05	0.000513099	0.066652	0.113778	0.909414	1
30	ENSMUSG00000052353	Cemip	80982	cell migration inducing protein, hyaluronan binding	2.81716	2.73157	0.00630337	0.0391603	-0.682832	-0.914887	0.360251	1
31	ENSMUSG00000035352	Ccl12	20293	chemokine (C-C motif) ligand 12	2.79684	2.93336	0.00335314	0.0248378	-1.03428	-1.34711	0.177944	1
32	ENSMUSG00000028003	Lrat	79235	lecithin-retinol acyltransferase (phosphatidylcholine-retinol-O-acyltransferase)	2.74724	3.12874	0.0017556	0.0154787	0.0890884	0.161756	0.871498	1
33	ENSMUSG00000031880	Rrad	56437	Ras-related associated with diabetes	2.73337	4.95995	7.05098e-07	3.01363e-05	-0.479283	-0.993466	0.320483	1
34	ENSMUSG00000032068	Plet1	76509	placenta expressed transcript 1	2.66752	3.31707	0.000909681	0.00938932	-1.15187	-1.76594	0.0774066	1
35	ENSMUSG00000063011	Msln	56047	mesothelin	2.6634	4.95355	7.28704e-07	3.08974e-05	-0.674853	-1.52537	0.127168	1
36	ENSMUSG00000010136	Pifo	100503311	primary cilia formation	2.63942	4.6738	2.9567e-06	9.95008e-05	-0.473909	-1.39338	0.163505	1
37	ENSMUSG00000031444	F10	14058	coagulation factor X	2.61497	2.73508	0.0062366	0.0388213	0.417121	0.583544	0.559527	1
38	ENSMUSG00000035373	Ccl7	20306	chemokine (C-C motif) ligand 7	2.60389	4.21452	2.50309e-05	0.000548311	-0.00293743	-0.00560765	0.995526	1
39	ENSMUSG00000044811	Cd300c2	140497	CD300C molecule 2	2.5799	4.88047	1.05832e-06	4.20829e-05	-0.982047	-2.29357	0.0218153	1
40	ENSMUSG00000097248	Gm2694	100040294	predicted gene 2694	2.55849	4.1497	3.32911e-05	0.000700209	-0.0101617	-0.0233686	0.981356	1
41	ENSMUSG00000004707	Ly9	17085	lymphocyte antigen 9	2.5477	4.24708	2.16574e-05	0.000488973	-0.130412	-0.305585	0.759921	1
42	ENSMUSG00000050050	Ccdc158	320696	coiled-coil domain containing 158	2.53899	4.63212	3.61933e-06	0.000115479	0.309908	0.985571	0.324344	1
43	ENSMUSG00000042045	Sln	66402	sarcolipin	2.53534	4.90781	9.21012e-07	3.74615e-05	-0.457856	-1.02086	0.30732	1
44	ENSMUSG00000114590	5930438M14Rik	328324	RIKEN cDNA 5930438M14 gene	2.49281	3.64451	0.000267902	0.0036905	-0.895257	-2.18241	0.0290792	1
45	ENSMUSG00000041737	Tmem45b	235135	transmembrane protein 45b	2.48234	3.50738	0.000452547	0.00549305	-0.162429	-0.278626	0.780532	1
46	ENSMUSG00000051985	Igfn1	226438	immunoglobulin-like and fibronectin type III domain containing 1	2.47888	8.63312	5.96995e-18	3.97623e-15	0.287184	1.15188	0.249372	1
47	ENSMUSG00000011008	Mcoln2	68279	mucolipin 2	2.47485	3.81448	0.000136472	0.00218807	0.125064	0.272375	0.785334	1
48	ENSMUSG00000024912	Fosl1	14283	fos-like antigen 1	2.45798	4.31613	1.5879e-05	0.000381693	-0.00497273	-0.0106997	0.991463	1
49	ENSMUSG00000062542	Syt9	60510	synaptotagmin IX	2.41168	8.08922	6.00495e-16	2.3412e-13	-0.00247445	-0.0111501	0.991104	1
50	ENSMUSG00000022416	Cacna1i	239556	calcium channel, voltage-dependent, alpha 1I subunit	2.40051	5.30958	1.09879e-07	6.38696e-06	0.156945	0.442292	0.658278	1
51	ENSMUSG00000056054	S100a8	20201	S100 calcium binding protein A8 (calgranulin A)	2.37794	3.49612	0.000472071	0.00566096	-0.392869	-0.690982	0.489577	1
52	ENSMUSG00000031853	Map3k21	234878	mitogen-activated protein kinase kinase kinase 21	2.34189	3.41175	0.000645482	0.00726111	0.11241	0.274689	0.783555	1
53	ENSMUSG00000046805	Mpeg1	17476	macrophage expressed gene 1	2.31575	5.0497	4.42508e-07	2.06224e-05	-0.12207	-0.305161	0.760244	1
54	ENSMUSG00000050335	Lgals3	16854	lectin, galactose binding, soluble 3	2.30022	6.99584	2.63672e-12	5.14e-10	-0.181615	-0.636761	0.524281	1
55	ENSMUSG00000079293	Clec7a	56644	C-type lectin domain family 7, member a	2.29882	4.82922	1.37071e-06	5.2293e-05	-0.738789	-1.93692	0.0527551	1
56	ENSMUSG00000028859	Csf3r	12986	colony stimulating factor 3 receptor (granulocyte)	2.29851	5.3556	8.52753e-08	5.11869e-06	-0.927461	-2.65554	0.00791804	1
57	ENSMUSG00000086322	E130218I03Rik	77490	RIKEN cDNA E130218I03 gene	2.2817	3.75976	0.000170074	0.00260125	0.0115931	0.0261387	0.979147	1
58	ENSMUSG00000020399	Havcr2	171285	hepatitis A virus cellular receptor 2	2.27287	3.14824	0.00164256	0.014809	-0.392964	-0.694475	0.487384	1
59	ENSMUSG00000032511	Scn5a	20271	sodium channel, voltage-gated, type V, alpha	2.25019	4.60765	4.0725e-06	0.000125917	-0.913644	-2.20975	0.0271222	1
60	ENSMUSG00000038179	Slamf7	75345	SLAM family member 7	2.21352	4.49997	6.79625e-06	0.000189927	-0.654763	-1.72388	0.0847296	1
61	ENSMUSG00000057060	Slc35f3	210027	solute carrier family 35, member F3	2.19682	4.55214	5.31032e-06	0.00015604	0.356994	1.3429	0.179305	1
62	ENSMUSG00000030329	Pianp	319352	PILR alpha associated neural protein	2.19588	4.61526	3.92595e-06	0.00012279	-0.307439	-0.878073	0.379904	1
63	ENSMUSG00000025279	Dnase1l3	13421	deoxyribonuclease 1-like 3	2.18756	3.89046	0.000100054	0.00169425	-0.0945669	-0.221641	0.824593	1
64	ENSMUSG00000056258	Kcnq3	110862	potassium voltage-gated channel, subfamily Q, member 3	2.17545	5.3747	7.67108e-08	4.7528e-06	-0.100295	-0.372932	0.709199	1
65	ENSMUSG00000034435	Tmem30b	238257	transmembrane protein 30B	2.16322	4.56569	4.97847e-06	0.000149028	-0.247796	-0.774451	0.438664	1
66	ENSMUSG00000040640	Erc2	238988	ELKS/RAB6-interacting/CAST family member 2	2.15872	4.55824	5.15829e-06	0.000152695	0.0237416	0.0749725	0.940237	1
67	ENSMUSG00000038415	Foxq1	15220	forkhead box Q1	2.13997	2.72913	0.00635008	0.0393739	-0.118331	-0.245375	0.806166	1
68	ENSMUSG00000003882	Il7r	16197	interleukin 7 receptor	2.12098	3.00306	0.00267282	0.0210883	-0.0692564	-0.121633	0.90319	1
69	ENSMUSG00000025804	Ccr1	12768	chemokine (C-C motif) receptor 1	2.12001	4.30934	1.63741e-05	0.000390074	-0.439366	-1.08297	0.278822	1
70	ENSMUSG00000062778	Chia1	81600	chitinase, acidic 1	2.11337	7.77028	7.83115e-15	2.55471e-12	-0.293939	-1.53567	0.124619	1
71	ENSMUSG00000064294	Aox3	71724	aldehyde oxidase 3	2.09697	4.52656	5.99508e-06	0.000171433	-0.0746153	-0.240632	0.80984	1
72	ENSMUSG00000017943	Gdap1l1	228858	ganglioside-induced differentiation-associated protein 1-like 1	2.09633	3.35624	0.000790093	0.00841655	-0.30677	-0.78328	0.433463	1
73	ENSMUSG00000106379	Lhfpl3	269629	lipoma HMGIC fusion partner-like 3	2.0918	2.96891	0.00298855	0.0229122	-0.90727	-1.87444	0.0608696	1
74	ENSMUSG00000024803	Ankrd1	107765	ankyrin repeat domain 1 (cardiac muscle)	2.08955	4.6467	3.37281e-06	0.000109754	-0.951111	-2.4058	0.0161373	1
75	ENSMUSG00000022952	Runx1	12394	runt related transcription factor 1	2.08456	7.284	3.2407e-13	7.00036e-11	0.0227742	0.0937779	0.925286	1
76	ENSMUSG00000094707	A830019P07Rik	329056	RIKEN cDNA A830019P07 gene	2.07654	3.77091	0.000162656	0.00251699	-0.135141	-0.413326	0.679368	1
77	ENSMUSG00000037280	Galnt6	207839	polypeptide N-acetylgalactosaminyltransferase 6	2.04438	2.97356	0.00294362	0.0226852	-0.571911	-1.01641	0.309432	1
78	ENSMUSG00000061126	Cyp4f39	320997	cytochrome P450, family 4, subfamily f, polypeptide 39	2.04314	7.18535	6.70328e-13	1.37374e-10	0.0805436	0.337742	0.735558	1
79	ENSMUSG00000068547	Clca4a	99663	chloride channel accessory 4A	2.01201	3.00193	0.0026827	0.0211246	-0.0106961	-0.0238345	0.980985	1
80	ENSMUSG00000053166	Cdh22	104010	cadherin 22	2.01165	5.27452	1.33106e-07	7.54506e-06	-0.280631	-0.947857	0.343202	1
81	ENSMUSG00000079227	Ccr5	12774	chemokine (C-C motif) receptor 5	2.01105	4.06829	4.73599e-05	0.000934627	-0.68772	-1.65568	0.0977864	1
82	ENSMUSG00000029304	Spp1	20750	secreted phosphoprotein 1	2.00766	4.10383	4.06372e-05	0.00082122	0.0579969	0.137293	0.890799	1
83	ENSMUSG00000024524	Gnal	14680	guanine nucleotide binding protein, alpha stimulating, olfactory type	1.93266	5.62051	1.90392e-08	1.44238e-06	-0.591165	-2.12963	0.0332025	1
84	ENSMUSG00000015947	Fcgr1	14129	Fc receptor, IgG, high affinity I	1.92776	4.748	2.05441e-06	7.31397e-05	-0.271711	-0.803521	0.421674	1
85	ENSMUSG00000093962	Gm11756	623281	predicted gene 11756	1.91327	3.06595	0.00216976	0.0180871	-1.23067	-2.42819	0.0151743	1
86	ENSMUSG00000024672	Ms4a7	109225	membrane-spanning 4-domains, subfamily A, member 7	1.90107	4.25344	2.10516e-05	0.000477318	-0.511519	-1.36679	0.17169	1
87	ENSMUSG00000065460	Mir133a-2	723954	microRNA 133a-2	1.90037	3.62328	0.000290889	0.00394057	0.0378246	0.103072	0.917906	1
88	ENSMUSG00000044206	Vsig4	278180	V-set and immunoglobulin domain containing 4	1.89815	2.72557	0.00641906	0.0396165	-0.874978	-1.39969	0.161607	1
89	ENSMUSG00000034855	Cxcl10	15945	chemokine (C-X-C motif) ligand 10	1.88705	4.0644	4.81567e-05	0.000944522	0.528908	1.4317	0.15223	1
90	ENSMUSG00000106357	Gm8013	666266	predicted gene 8013	1.85985	2.73375	0.00626172	0.0389469	0.0741264	0.154382	0.877309	1
91	ENSMUSG00000109228	Fam81b	238726	family with sequence similarity 81, member B	1.85569	2.88063	0.00396878	0.0279836	0.500432	1.49825	0.134069	1
92	ENSMUSG00000032915	Adgre4	52614	adhesion G protein-coupled receptor E4	1.8555	2.99473	0.00274685	0.0215167	-0.410105	-0.911899	0.361822	1
93	ENSMUSG00000033777	Tlr13	279572	toll-like receptor 13	1.85417	3.98842	6.65143e-05	0.00123059	-0.254147	-0.657095	0.51112	1
94	ENSMUSG00000031936	Hephl1	244698	hephaestin-like 1	1.85379	3.83762	0.000124233	0.00202227	-1.02941	-2.62703	0.00861348	1
95	ENSMUSG00000030494	Rhpn2	52428	rhophilin, Rho GTPase binding protein 2	1.85107	10.8592	1.80339e-27	4.11816e-24	0.0457295	0.339183	0.734472	1
96	ENSMUSG00000024521	Pmaip1	58801	phorbol-12-myristate-13-acetate-induced protein 1	1.83757	3.08257	0.00205218	0.0172835	0.417081	0.954873	0.339642	1
97	ENSMUSG00000028280	Gabrr1	14408	gamma-aminobutyric acid (GABA) C receptor, subunit rho 1	1.83087	4.46168	8.13179e-06	0.000219944	-0.164972	-0.642873	0.520307	1
98	ENSMUSG00000034361	Cpne2	234577	copine II	1.8258	9.68584	3.46353e-22	4.61371e-19	0.0137615	0.0853315	0.931998	1
99	ENSMUSG00000040552	C3ar1	12267	complement component 3a receptor 1	1.82499	4.64417	3.41451e-06	0.000110712	-0.747707	-2.19885	0.0278887	1
100	ENSMUSG00000024087	Cyp1b1	13078	cytochrome P450, family 1, subfamily b, polypeptide 1	1.82257	4.78288	1.72804e-06	6.2922e-05	0.417444	1.33144	0.183045	1
101	ENSMUSG00000047230	Cldn2	12738	claudin 2	1.81724	3.10751	0.00188672	0.0162935	-0.17974	-0.408966	0.682564	1
102	ENSMUSG00000024180	Tmem8	60455	transmembrane protein 8	1.81623	8.00142	1.22997e-15	4.36913e-13	-0.204513	-1.16818	0.242736	1
103	ENSMUSG00000054003	Tdrd9	74691	tudor domain containing 9	1.80994	4.23975	2.23771e-05	0.00050309	-0.724913	-2.32936	0.0198401	1
104	ENSMUSG00000021815	Mss51	74843	MSS51 mitochondrial translational activator	1.80392	7.62272	2.4838e-14	7.49122e-12	-0.0125818	-0.0605397	0.951726	1
105	ENSMUSG00000032691	Nlrp3	216799	NLR family, pyrin domain containing 3	1.79916	3.36335	0.000770031	0.00824999	-0.83817	-1.9572	0.0503238	1
106	ENSMUSG00000023349	Clec4n	56620	C-type lectin domain family 4, member n	1.79522	3.27747	0.00104741	0.0104566	-0.165112	-0.378012	0.705421	1
107	ENSMUSG00000022900	Ildr1	106347	immunoglobulin-like domain containing receptor 1	1.79429	2.84388	0.00445673	0.0304448	0.130979	0.287875	0.773442	1
108	ENSMUSG00000059089	Fcgr4	246256	Fc receptor, IgG, low affinity IV	1.79379	2.69057	0.00713307	0.0425774	-0.713851	-1.15126	0.249627	1
109	ENSMUSG00000042115	Klhdc8a	213417	kelch domain containing 8A	1.77726	4.81413	1.47841e-06	5.5475e-05	0.101447	0.38549	0.699874	1
110	ENSMUSG00000040896	Kcnd3	56543	potassium voltage-gated channel, Shal-related family, member 3	1.77722	2.98113	0.00287183	0.0222413	-0.0299263	-0.0688646	0.945097	1
111	ENSMUSG00000073418	C4b	12268	complement component 4B (Chido blood group)	1.76051	6.20225	5.5663e-10	6.17898e-08	-0.0970942	-0.392564	0.694641	1
112	ENSMUSG00000029322	Plac8	231507	placenta-specific 8	1.7546	2.95211	0.00315606	0.0238195	0.633188	1.32899	0.183852	1
113	ENSMUSG00000043621	Ubxn10	212190	UBX domain protein 10	1.74959	3.12175	0.00179782	0.0157297	-0.0509408	-0.139585	0.888988	1
114	ENSMUSG00000026414	Tnnt2	21956	troponin T2, cardiac	1.74442	4.93302	8.09665e-07	3.36169e-05	-0.715028	-2.31366	0.0206866	1
115	ENSMUSG00000036067	Slc2a6	227659	solute carrier family 2 (facilitated glucose transporter), member 6	1.73377	2.90507	0.00367172	0.0265697	-0.262255	-0.532246	0.594556	1
116	ENSMUSG00000056888	Glipr1	73690	GLI pathogenesis-related 1 (glioma)	1.73283	2.99584	0.00273693	0.0214776	0.0846244	0.185408	0.852909	1
117	ENSMUSG00000067149	Jchain	16069	immunoglobulin joining chain	1.72973	3.37754	0.000731385	0.00796403	0.76667	1.8588	0.0630558	1
118	ENSMUSG00000020865	Abcc3	76408	ATP-binding cassette, sub-family C (CFTR/MRP), member 3	1.7236	3.79373	0.000148399	0.00234606	0.0432634	0.122374	0.902603	1
119	ENSMUSG00000087006	Gm13889	620695	predicted gene 13889	1.72101	5.50118	3.77262e-08	2.56618e-06	-0.135292	-0.497692	0.618701	1
120	ENSMUSG00000034457	Eda2r	245527	ectodysplasin A2 receptor	1.71996	9.30849	1.29665e-20	1.11943e-17	0.0876823	0.546946	0.584416	1
121	ENSMUSG00000029205	Chrna9	231252	cholinergic receptor, nicotinic, alpha polypeptide 9	1.71822	3.23012	0.00123739	0.011894	0.548887	1.23038	0.218555	1
122	ENSMUSG00000047798	Cd300lf	246746	CD300 molecule like family member F	1.71464	2.62363	0.00869979	0.0489091	0.376976	0.682557	0.494887	1
123	ENSMUSG00000027894	Slc6a17	229706	solute carrier family 6 (neurotransmitter transporter), member 17	1.70552	8.41547	3.91308e-17	1.9547e-14	-0.167918	-1.10707	0.268263	1
124	ENSMUSG00000074264	Amy1	11722	amylase 1, salivary	1.70426	15.7443	7.51887e-56	6.00945e-52	0.111405	1.19704	0.231292	1
125	ENSMUSG00000001864	Aif1l	108897	allograft inflammatory factor 1-like	1.70026	5.55706	2.74351e-08	1.95782e-06	-0.0910717	-0.345382	0.729807	1
126	ENSMUSG00000040907	Atp1a3	232975	ATPase, Na+/K+ transporting, alpha 3 polypeptide	1.69977	3.05364	0.0022608	0.0186482	-0.0759762	-0.156412	0.875709	1
127	ENSMUSG00000038642	Ctss	13040	cathepsin S	1.69199	4.22827	2.35491e-05	0.00052355	-0.144786	-0.411856	0.680445	1
128	ENSMUSG00000000386	Mx1	17857	MX dynamin-like GTPase 1	1.69125	2.88735	0.00388502	0.0276009	-0.726381	-1.47746	0.139551	1
129	ENSMUSG00000031026	Trim66	330627	tripartite motif-containing 66	1.68767	3.59654	0.000322478	0.00423567	0.245937	0.751193	0.452537	1
130	ENSMUSG00000042485	Mustn1	66175	musculoskeletal, embryonic nuclear protein 1	1.68266	4.98952	6.05298e-07	2.63643e-05	-0.798048	-2.69007	0.00714378	1
131	ENSMUSG00000026315	Serpinb8	20725	serine (or cysteine) peptidase inhibitor, clade B, member 8	1.65818	7.05787	1.69071e-12	3.42102e-10	-0.709133	-3.61154	0.000304382	0.495742
132	ENSMUSG00000025044	Msr1	20288	macrophage scavenger receptor 1	1.64819	4.06193	4.8669e-05	0.000951068	-0.39288	-1.11917	0.263068	1
133	ENSMUSG00000027313	Chac1	69065	ChaC, cation transport regulator 1	1.63982	4.20716	2.58604e-05	0.000561656	0.259715	0.759367	0.447633	1
134	ENSMUSG00000030789	Itgax	16411	integrin alpha X	1.6316	2.91824	0.00352009	0.025764	-0.282323	-0.580485	0.561588	1
135	ENSMUSG00000025329	Padi1	18599	peptidyl arginine deiminase, type I	1.62484	3.71148	0.000206053	0.00301902	0.115676	0.378821	0.704821	1
136	ENSMUSG00000018774	Cd68	12514	CD68 antigen	1.61454	4.28727	1.80885e-05	0.000422727	-0.23414	-0.704328	0.481229	1
137	ENSMUSG00000026205	Slc23a3	22626	solute carrier family 23 (nucleobase transporters), member 3	1.61029	3.48819	0.000486303	0.00579251	-0.130689	-0.391244	0.695617	1
138	ENSMUSG00000063506	Arhgap22	239027	Rho GTPase activating protein 22	1.60978	5.22757	1.71751e-07	9.21289e-06	-0.553999	-2.18075	0.0292017	1
139	ENSMUSG00000024294	Mib1	225164	mindbomb E3 ubiquitin protein ligase 1	1.60792	11.04	2.45071e-28	6.52909e-25	0.113319	0.88863	0.374202	1
140	ENSMUSG00000098112	Bin2	668218	bridging integrator 2	1.59862	2.65739	0.00787475	0.0459408	0.167901	0.342501	0.731974	1
141	ENSMUSG00000020340	Cyfip2	76884	cytoplasmic FMR1 interacting protein 2	1.59051	7.27497	3.46488e-13	7.38481e-11	-0.273509	-1.44895	0.147351	1
142	ENSMUSG00000002204	Napsa	16541	napsin A aspartic peptidase	1.58822	2.87517	0.0040381	0.0282977	0.0244265	0.0529361	0.957783	1
143	ENSMUSG00000058019	Ces5a	67935	carboxylesterase 5A	1.58671	2.63784	0.00834355	0.0478034	-0.686691	-1.44754	0.147746	1
144	ENSMUSG00000026870	Cutal	77996	cutA divalent cation tolerance homolog-like	1.58652	3.12555	0.00177471	0.0155872	-0.0289279	-0.0868825	0.930765	1
145	ENSMUSG00000049100	Pcdh10	18526	protocadherin 10	1.58447	2.71943	0.00653952	0.0400821	-0.0121155	-0.0301625	0.975937	1
146	ENSMUSG00000035673	Sbno2	216161	strawberry notch 2	1.58246	4.0304	5.56824e-05	0.00106342	-0.344931	-1.00105	0.316801	1
147	ENSMUSG00000026628	Atf3	11910	activating transcription factor 3	1.58057	3.68	0.000233237	0.00332587	0.629928	1.66395	0.0961222	1
148	ENSMUSG00000035745	Grin3b	170483	glutamate receptor, ionotropic, NMDA3B	1.56951	3.30897	0.000936412	0.00959522	-0.107428	-0.314856	0.752871	1
149	ENSMUSG00000032315	Cyp1a1	13076	cytochrome P450, family 1, subfamily a, polypeptide 1	1.55019	4.38604	1.15434e-05	0.000291044	0.204917	0.685524	0.493014	1
150	ENSMUSG00000006014	Prg4	96875	proteoglycan 4 (megakaryocyte stimulating factor, articular superficial zone protein)	1.54974	4.18268	2.88089e-05	0.000614013	-0.635088	-1.94484	0.0517938	1
151	ENSMUSG00000105096	Gbp10	626578	guanylate-binding protein 10	1.54941	4.45074	8.55761e-06	0.00022837	-0.168231	-0.571568	0.567615	1
152	ENSMUSG00000109853	Gm33045	102635797	predicted gene, 33045	1.54762	3.11016	0.00186989	0.0161831	0.187624	0.508002	0.611452	1
153	ENSMUSG00000029204	Rhoh	74734	ras homolog family member H	1.54549	2.92763	0.00341552	0.0251831	0.00711711	0.0170717	0.986379	1
154	ENSMUSG00000091649	Phf11b	236451	PHD finger protein 11B	1.54325	2.86314	0.00419467	0.0291403	-0.72532	-1.58694	0.112527	1
155	ENSMUSG00000037171	Nodal	18119	nodal	1.54195	3.22559	0.00125712	0.0120402	-0.206119	-0.622438	0.533654	1
156	ENSMUSG00000006764	Tph2	216343	tryptophan hydroxylase 2	1.53475	2.74664	0.00602085	0.0379497	0.217395	0.518917	0.603818	1
157	ENSMUSG00000021322	Aoah	27052	acyloxyacyl hydrolase	1.5314	3.52375	0.000425489	0.00526428	-0.207904	-0.587364	0.556959	1
158	ENSMUSG00000036452	Arhgap26	71302	Rho GTPase activating protein 26	1.52959	3.82421	0.000131191	0.00211187	-0.461507	-1.31374	0.188934	1
159	ENSMUSG00000069911	Insyn2b	574403	inhibitory synaptic factor family member 2B	1.52621	3.92505	8.67112e-05	0.00151598	0.14149	0.490261	0.623949	1
160	ENSMUSG00000017204	Gsdma	57911	gasdermin A	1.51412	2.95095	0.00316801	0.0238646	-0.884377	-2.25834	0.0239248	1
161	ENSMUSG00000112023	Lilr4b	14727	leukocyte immunoglobulin-like receptor, subfamily B, member 4B	1.49977	4.18278	2.8796e-05	0.000614013	-0.422236	-1.37028	0.170601	1
162	ENSMUSG00000037447	Arid5a	214855	AT rich interactive domain 5A (MRF1-like)	1.49336	4.48512	7.28723e-06	0.000200839	-0.215279	-0.739172	0.459803	1
163	ENSMUSG00000002076	Hsf2bp	74377	heat shock transcription factor 2 binding protein	1.48565	4.1562	3.23584e-05	0.000683287	-0.394319	-1.42141	0.155198	1
164	ENSMUSG00000003484	Cyp4f18	72054	cytochrome P450, family 4, subfamily f, polypeptide 18	1.478	3.35811	0.000784786	0.00837436	-0.12778	-0.341556	0.732685	1
165	ENSMUSG00000030772	Dkk3	50781	dickkopf WNT signaling pathway inhibitor 3	1.46725	5.25055	1.5165e-07	8.38797e-06	-0.226478	-0.930448	0.352139	1
166	ENSMUSG00000031394	Opn1mw	14539	opsin 1 (cone pigments), medium-wave-sensitive (color blindness, deutan)	1.46434	3.0217	0.00251356	0.0201804	-0.115713	-0.294746	0.768188	1
167	ENSMUSG00000042377	Fam83g	69640	family with sequence similarity 83, member G	1.45781	7.40649	1.29691e-13	3.14107e-11	0.320211	2.39198	0.0167578	1
168	ENSMUSG00000065987	Cd209b	69165	CD209b antigen	1.45752	3.49664	0.000471152	0.00565418	0.0585056	0.174787	0.861247	1
169	ENSMUSG00000079243	Xirp1	22437	xin actin-binding repeat containing 1	1.45168	6.41884	1.37312e-10	1.7283e-08	-0.0983432	-0.494349	0.621059	1
170	ENSMUSG00000039037	St6galnac5	26938	ST6 (alpha-N-acetyl-neuraminyl-2,3-beta-galactosyl-1,3)-N-acetylgalactosaminide alpha-2,6-sialyltransferase 5	1.44911	3.39304	0.000691218	0.00763588	-0.270808	-0.890248	0.373333	1
171	ENSMUSG00000021636	Marveld2	218518	MARVEL (membrane-associating) domain containing 2	1.44107	5.33704	9.4474e-08	5.59321e-06	-0.153104	-0.711451	0.476805	1
172	ENSMUSG00000049625	Tifab	212937	TRAF-interacting protein with forkhead-associated domain, family member B	1.43839	3.77554	0.000159663	0.00247788	-0.247115	-0.772042	0.44009	1
173	ENSMUSG00000014791	Elmo3	234683	engulfment and cell motility 3	1.43664	6.86186	6.79683e-12	1.24082e-09	-0.00334324	-0.0202779	0.983822	1
174	ENSMUSG00000039683	Sdk1	330222	sidekick cell adhesion molecule 1	1.42712	6.5859	4.52124e-11	6.72159e-09	-0.0433868	-0.241222	0.809383	1
175	ENSMUSG00000027514	Zbp1	58203	Z-DNA binding protein 1	1.42156	3.68668	0.000227196	0.003263	0.187195	0.601023	0.547825	1
176	ENSMUSG00000028654	Mycl	16918	v-myc avian myelocytomatosis viral oncogene lung carcinoma derived	1.42061	2.94998	0.00317799	0.0238973	-0.207067	-0.539211	0.589742	1
177	ENSMUSG00000022306	Zfpm2	22762	zinc finger protein, multitype 2	1.41466	4.99037	6.0264e-07	2.63202e-05	-0.0495632	-0.238756	0.811295	1
178	ENSMUSG00000078307	AI593442	330941	expressed sequence AI593442	1.41454	3.68474	0.000228935	0.00328504	0.246287	0.995492	0.319497	1
179	ENSMUSG00000052837	Junb	16477	jun B proto-oncogene	1.41408	2.6683	0.00762359	0.0447381	1.16345	2.49661	0.0125388	1
180	ENSMUSG00000034641	Cd300ld	217305	CD300 molecule like family member d	1.40924	4.96813	6.76008e-07	2.90484e-05	-0.526767	-2.19651	0.0280552	1
181	ENSMUSG00000052496	Pkdrej	18766	polycystin (PKD) family receptor for egg jelly	1.40884	6.52873	6.63302e-11	9.14041e-09	0.0150023	0.0924569	0.926335	1
182	ENSMUSG00000050064	Zfp697	242109	zinc finger protein 697	1.40081	5.31728	1.05331e-07	6.16744e-06	-0.347066	-1.56348	0.11794	1
183	ENSMUSG00000006221	Hspb7	29818	heat shock protein family, member 7 (cardiovascular)	1.38928	5.63837	1.71663e-08	1.34511e-06	-0.768296	-3.54428	0.000393686	0.523505
184	ENSMUSG00000029381	Shroom3	27428	shroom family member 3	1.38914	5.62182	1.88956e-08	1.43832e-06	0.44675	2.46869	0.0135608	1
185	ENSMUSG00000052974	Cyp2f2	13107	cytochrome P450, family 2, subfamily f, polypeptide 2	1.38897	2.65374	0.0079605	0.0463474	0.610424	1.39246	0.163784	1
186	ENSMUSG00000096971	4930556M19Rik	75259	RIKEN cDNA 4930556M19 gene	1.38821	5.29585	1.18463e-07	6.81663e-06	-0.0916876	-0.430273	0.666997	1
187	ENSMUSG00000049709	Nlrp10	244202	NLR family, pyrin domain containing 10	1.3866	4.79905	1.59418e-06	5.91625e-05	-0.282172	-1.24097	0.214616	1
188	ENSMUSG00000020799	Tekt1	21689	tektin 1	1.383	5.09685	3.4535e-07	1.69338e-05	-0.0355596	-0.157535	0.874823	1
189	ENSMUSG00000021751	Acox2	93732	acyl-Coenzyme A oxidase 2, branched chain	1.38202	3.42437	0.000616227	0.00700375	0.067134	0.221711	0.824539	1
190	ENSMUSG00000063193	Cd300lb	217304	CD300 molecule like family member B	1.38162	3.25453	0.00113579	0.0111452	-0.477269	-1.30739	0.191079	1
191	ENSMUSG00000024696	Lpxn	107321	leupaxin	1.37877	2.98961	0.0027933	0.0217703	-0.135313	-0.359241	0.719415	1
192	ENSMUSG00000056025	Clca3a1	12722	chloride channel accessory 3A1	1.37377	2.7265	0.00640096	0.0395666	0.155481	0.402503	0.687314	1
193	ENSMUSG00000034472	Rasd2	75141	RASD family, member 2	1.3701	8.31633	9.07275e-17	4.26553e-14	0.116395	0.806308	0.420065	1
194	ENSMUSG00000032122	Slc37a2	56857	solute carrier family 37 (glycerol-3-phosphate transporter), member 2	1.36544	6.19105	5.97665e-10	6.58874e-08	-0.401845	-2.26942	0.0232427	1
195	ENSMUSG00000029053	Prkcz	18762	protein kinase C, zeta	1.36266	6.24116	4.34346e-10	4.9593e-08	0.0329344	0.184595	0.853547	1
196	ENSMUSG00000037738	Nek5	330721	NIMA (never in mitosis gene a)-related expressed kinase 5	1.36191	5.14243	2.71201e-07	1.38947e-05	0.440373	2.35461	0.0185423	1
197	ENSMUSG00000052392	Acot4	171282	acyl-CoA thioesterase 4	1.36079	2.66097	0.00779148	0.0455049	-0.127987	-0.363149	0.716494	1
198	ENSMUSG00000025877	Hk3	212032	hexokinase 3	1.35834	3.0479	0.00230446	0.0188906	0.0366981	0.0969233	0.922787	1
199	ENSMUSG00000039238	Zfp750	319530	zinc finger protein 750	1.35674	3.13224	0.00173481	0.0153549	-0.253998	-0.757048	0.449021	1
200	ENSMUSG00000017412	Cacnb4	12298	calcium channel, voltage-dependent, beta 4 subunit	1.35133	4.81013	1.5083e-06	5.64643e-05	-0.130314	-0.591878	0.553932	1
201	ENSMUSG00000040471	Ggt6	71522	gamma-glutamyltransferase 6	1.34879	3.24883	0.0011588	0.0113432	0.451468	1.60339	0.108849	1
202	ENSMUSG00000046688	Tifa	211550	TRAF-interacting protein with forkhead-associated domain	1.34746	5.43314	5.53698e-08	3.59791e-06	0.210953	1.12397	0.261027	1
203	ENSMUSG00000090122	Kcne1l	66240	potassium voltage-gated channel, Isk-related family, member 1-like, pseudogene	1.34515	2.85763	0.00426824	0.0294873	-0.125716	-0.341807	0.732496	1
204	ENSMUSG00000037086	Prr32	68800	proline rich 32	1.33925	2.88452	0.00392009	0.0278087	-0.850733	-2.36462	0.0180486	1
205	ENSMUSG00000038451	Spsb2	14794	splA/ryanodine receptor domain and SOCS box containing 2	1.33864	5.77281	7.79605e-09	6.62871e-07	-0.0546914	-0.28095	0.778749	1
206	ENSMUSG00000021123	Rdh12	77974	retinol dehydrogenase 12	1.33851	3.21091	0.00132317	0.0125376	-0.371943	-1.0983	0.272075	1
207	ENSMUSG00000003541	Ier3	15937	immediate early response 3	1.32939	5.37921	7.4815e-08	4.68987e-06	-0.0192241	-0.0909724	0.927515	1
208	ENSMUSG00000021728	Emb	13723	embigin	1.32722	4.77321	1.81314e-06	6.58704e-05	0.219476	0.97	0.332047	1
209	ENSMUSG00000104063	Pcdhgb7	93704	protocadherin gamma subfamily B, 7	1.32484	4.76382	1.89965e-06	6.83917e-05	0.052432	0.264996	0.791013	1
210	ENSMUSG00000086219	Srrm4os	76798	serine/arginine repetitive matrix 4, opposite strand	1.3206	6.05463	1.40741e-09	1.42389e-07	0.0167779	0.0908318	0.927626	1
211	ENSMUSG00000025473	Adam8	11501	a disintegrin and metallopeptidase domain 8	1.31947	3.13644	0.00171015	0.0151955	-0.232101	-0.62649	0.530993	1
212	ENSMUSG00000078161	Erich3	209601	glutamate rich 3	1.31816	2.75185	0.00592594	0.0376047	-0.100908	-0.288977	0.772599	1
213	ENSMUSG00000061086	Myl4	17896	myosin, light polypeptide 4	1.31782	4.57575	4.74518e-06	0.000142847	-0.618238	-2.44878	0.0143341	1
214	ENSMUSG00000037735	2810032G03Rik	72669	RIKEN cDNA 2810032G03 gene	1.31553	4.98739	6.12018e-07	2.65845e-05	-0.0733945	-0.347753	0.728026	1
215	ENSMUSG00000037185	Krt80	74127	keratin 80	1.31481	5.62236	1.88366e-08	1.43832e-06	-0.467456	-2.32301	0.0201787	1
216	ENSMUSG00000033192	Lpcat2	270084	lysophosphatidylcholine acyltransferase 2	1.31341	3.13965	0.00169152	0.0151056	-0.298037	-0.849168	0.395788	1
217	ENSMUSG00000051439	Cd14	12475	CD14 antigen	1.31245	3.69905	0.000216407	0.00313339	0.127167	0.411505	0.680702	1
218	ENSMUSG00000027322	Siglec1	20612	sialic acid binding Ig-like lectin 1, sialoadhesin	1.31031	3.21038	0.00132559	0.0125397	-0.227057	-0.635756	0.524936	1
219	ENSMUSG00000020120	Plek	56193	pleckstrin	1.30701	4.45616	8.34403e-06	0.000223849	-0.228756	-0.908826	0.363442	1
220	ENSMUSG00000022510	Trp63	22061	transformation related protein 63	1.30403	8.57894	9.57528e-18	5.88696e-15	0.112653	0.86913	0.384776	1
221	ENSMUSG00000046159	Chrm3	12671	cholinergic receptor, muscarinic 3, cardiac	1.29613	3.60144	0.000316457	0.00419102	-0.118831	-0.431411	0.666169	1
222	ENSMUSG00000035004	Igsf6	80719	immunoglobulin superfamily, member 6	1.28902	2.81561	0.00486848	0.032549	-0.307246	-0.764563	0.444532	1
223	ENSMUSG00000026387	Sctr	319229	secretin receptor	1.28689	8.28248	1.20638e-16	5.35665e-14	-0.0387735	-0.304273	0.76092	1
224	ENSMUSG00000009487	Otog	18419	otogelin	1.28519	5.40359	6.53209e-08	4.14347e-06	-0.290395	-1.62955	0.103197	1
225	ENSMUSG00000097675	1700101I11Rik	100504641	RIKEN cDNA 1700101I11 gene	1.28197	2.95455	0.00313123	0.0236857	0.127976	0.375485	0.7073	1
226	ENSMUSG00000020901	Pik3r5	320207	phosphoinositide-3-kinase regulatory subunit 5	1.27691	4.90716	9.24031e-07	3.74889e-05	-0.214458	-0.983417	0.325402	1
227	ENSMUSG00000031734	Irx3	16373	Iroquois related homeobox 3	1.27352	5.09121	3.55777e-07	1.7286e-05	0.322717	1.65875	0.0971664	1
228	ENSMUSG00000038583	Pln	18821	phospholamban	1.27341	3.97566	7.0183e-05	0.00128361	-0.503221	-1.88875	0.0589259	1
229	ENSMUSG00000035835	Plppr3	216152	phospholipid phosphatase related 3	1.27231	2.77068	0.00559391	0.0360559	-0.299267	-0.815116	0.415006	1
230	ENSMUSG00000100457	D830032E09Rik	319596	RIKEN cDNA D830032E09 gene	1.27205	3.925	8.67305e-05	0.00151598	0.0151962	0.0665801	0.946916	1
231	ENSMUSG00000024300	Myo1f	17916	myosin IF	1.26017	3.56348	0.000365968	0.00465394	-0.301462	-0.983237	0.325491	1
232	ENSMUSG00000002020	Ltbp2	16997	latent transforming growth factor beta binding protein 2	1.25347	3.26752	0.00108494	0.0107586	-0.673872	-2.03781	0.0415692	1
233	ENSMUSG00000027827	Kcnab1	16497	potassium voltage-gated channel, shaker-related subfamily, beta member 1	1.25195	4.063	4.84465e-05	0.000947878	0.0565044	0.210994	0.832892	1
234	ENSMUSG00000069516	Lyz2	17105	lysozyme 2	1.23549	4.44742	8.69061e-06	0.000231532	-0.263369	-1.07757	0.281225	1
235	ENSMUSG00000015340	Cybb	13058	cytochrome b-245, beta polypeptide	1.23101	4.29927	1.71361e-05	0.000404013	-0.311724	-1.25719	0.208684	1
236	ENSMUSG00000097960	A330074K22Rik	434353	RIKEN cDNA A330074K22 gene	1.22814	7.5812	3.42386e-14	9.95099e-12	0.101272	0.777409	0.436918	1
237	ENSMUSG00000052276	Ostn	239790	osteocrin	1.22596	4.91264	8.9859e-07	3.67365e-05	0.0200584	0.0915473	0.927058	1
238	ENSMUSG00000058396	Gpr182	11536	G protein-coupled receptor 182	1.22373	3.00372	0.00266704	0.021074	-0.00281375	-0.00876333	0.993008	1
239	ENSMUSG00000014782	Plekhg4	102075	pleckstrin homology domain containing, family G (with RhoGef domain) member 4	1.22296	2.96445	0.00303229	0.0231698	0.00615342	0.0191756	0.984701	1
240	ENSMUSG00000031112	Stk26	70415	serine/threonine kinase 26	1.21944	8.26051	1.4505e-16	6.26657e-14	-0.140697	-1.23158	0.218107	1
241	ENSMUSG00000024679	Ms4a6d	68774	membrane-spanning 4-domains, subfamily A, member 6D	1.21892	2.70752	0.00677877	0.0411385	-0.089591	-0.224874	0.822077	1
242	ENSMUSG00000022488	Nckap1l	105855	NCK associated protein 1 like	1.21639	3.46036	0.000539457	0.00629892	-0.290501	-0.948352	0.34295	1
243	ENSMUSG00000018387	Shroom1	71774	shroom family member 1	1.20762	3.11628	0.00183148	0.0159459	0.124949	0.407848	0.683386	1
244	ENSMUSG00000055541	Lair1	52855	leukocyte-associated Ig-like receptor 1	1.20326	2.66711	0.00765063	0.0448641	-0.491289	-1.27638	0.201822	1
245	ENSMUSG00000026177	Slc11a1	18173	solute carrier family 11 (proton-coupled divalent metal ion transporters), member 1	1.19737	4.00091	6.30984e-05	0.00118106	-0.221326	-0.861939	0.388721	1
246	ENSMUSG00000026904	Slc4a10	94229	solute carrier family 4, sodium bicarbonate cotransporter-like, member 10	1.19733	3.3952	0.000685781	0.00759682	0.20413	0.732748	0.463712	1
247	ENSMUSG00000052160	Pld4	104759	phospholipase D family, member 4	1.19442	2.99561	0.00273898	0.0214831	-0.238956	-0.695955	0.486457	1
248	ENSMUSG00000002985	Apoe	11816	apolipoprotein E	1.19163	5.6719	1.41221e-08	1.14011e-06	-0.15012	-0.81317	0.416121	1
249	ENSMUSG00000021913	Ogdhl	239017	oxoglutarate dehydrogenase-like	1.1889	7.43848	1.01849e-13	2.58422e-11	-0.14593	-1.15371	0.248619	1
250	ENSMUSG00000000290	Itgb2	16414	integrin beta 2	1.1874	3.62453	0.000289482	0.00393819	0.128436	0.446243	0.655422	1
251	ENSMUSG00000069763	Tmem100	67888	transmembrane protein 100	1.18683	5.05982	4.19654e-07	1.97516e-05	-0.109514	-0.537866	0.590669	1
252	ENSMUSG00000053040	Aph1c	68318	aph1 homolog C, gamma secretase subunit	1.18651	5.01753	5.23412e-07	2.33708e-05	0.220506	1.3132	0.189115	1
253	ENSMUSG00000003153	Slc2a3	20527	solute carrier family 2 (facilitated glucose transporter), member 3	1.18553	4.38941	1.1366e-05	0.000287022	-0.111402	-0.477681	0.632878	1
254	ENSMUSG00000073433	Arhgdig	14570	Rho GDP dissociation inhibitor (GDI) gamma	1.18056	2.83296	0.00461196	0.0312779	-0.766335	-2.22276	0.0262318	1
255	ENSMUSG00000060716	Plekhh1	211945	pleckstrin homology domain containing, family H (with MyTH4 domain) member 1	1.17795	3.37103	0.000748877	0.00808838	0.622905	2.09265	0.0363805	1
256	ENSMUSG00000026303	Mlph	171531	melanophilin	1.17783	2.69232	0.00709579	0.0424281	-0.290864	-0.839523	0.401176	1
257	ENSMUSG00000038147	Cd84	12523	CD84 antigen	1.17476	3.00594	0.00264763	0.0209621	-0.110742	-0.327058	0.743624	1
258	ENSMUSG00000026675	Hsd17b7	15490	hydroxysteroid (17-beta) dehydrogenase 7	1.17466	5.53653	3.08515e-08	2.15354e-06	0.0741214	0.403321	0.686712	1
259	ENSMUSG00000024737	Slc15a3	65221	solute carrier family 15, member 3	1.17465	2.75491	0.00587089	0.0374337	-0.154722	-0.417749	0.67613	1
260	ENSMUSG00000049988	Lrrc25	211228	leucine rich repeat containing 25	1.17413	3.33992	0.000838034	0.00878424	-0.428354	-1.37404	0.169431	1
261	ENSMUSG00000032802	Srxn1	76650	sulfiredoxin 1 homolog (S. cerevisiae)	1.16928	4.71978	2.36095e-06	8.24012e-05	0.0362707	0.166767	0.867554	1
262	ENSMUSG00000049103	Ccr2	12772	chemokine (C-C motif) receptor 2	1.16735	3.23144	0.00123169	0.0118749	-0.745413	-2.36605	0.017979	1
263	ENSMUSG00000003051	Elf3	13710	E74-like factor 3	1.16567	3.82309	0.00013179	0.00211938	0.565802	2.7159	0.00660967	1
264	ENSMUSG00000032089	Il10ra	16154	interleukin 10 receptor, alpha	1.15916	3.52539	0.000422864	0.00523991	-0.278132	-0.967099	0.333495	1
265	ENSMUSG00000025420	Katnal2	71206	katanin p60 subunit A-like 2	1.15737	3.89784	9.70535e-05	0.00164867	0.0910824	0.411449	0.680744	1
266	ENSMUSG00000044447	Dock5	68813	dedicator of cytokinesis 5	1.15314	5.11855	3.07888e-07	1.54282e-05	0.0211668	0.124271	0.901101	1
267	ENSMUSG00000037196	Pacrg	69310	PARK2 co-regulated	1.15172	4.49903	6.82635e-06	0.00019031	-0.431412	-2.03443	0.0419085	1
268	ENSMUSG00000048003	Catsper4	329954	cation channel, sperm associated 4	1.14521	4.02396	5.72274e-05	0.00108258	-0.105362	-0.425922	0.670164	1
269	ENSMUSG00000024529	Lox	16948	lysyl oxidase	1.14259	4.11288	3.90756e-05	0.000797433	-0.527348	-2.15786	0.030939	1
270	ENSMUSG00000074227	Spint2	20733	serine protease inhibitor, Kunitz type 2	1.13974	7.54696	4.45546e-14	1.22794e-11	0.0772494	0.671974	0.5016	1
271	ENSMUSG00000028487	Bnc2	242509	basonuclin 2	1.13649	4.44673	8.7188e-06	0.000231897	0.164359	0.830257	0.406393	1
272	ENSMUSG00000027797	Dclk1	13175	doublecortin-like kinase 1	1.13392	2.98785	0.00280949	0.0218751	-0.729018	-2.17273	0.0298003	1
273	ENSMUSG00000052026	Slc6a7	240332	solute carrier family 6 (neurotransmitter transporter, L-proline), member 7	1.13306	3.29805	0.000973585	0.00987525	-0.595259	-2.10202	0.0355513	1
274	ENSMUSG00000026459	Myog	17928	myogenin	1.13263	3.6432	0.000269269	0.00369782	0.0927522	0.339375	0.734327	1
275	ENSMUSG00000057948	Unc13d	70450	unc-13 homolog D	1.13219	2.61588	0.00889982	0.0495692	-0.162939	-0.445628	0.655866	1
276	ENSMUSG00000001473	Tubb6	67951	tubulin, beta 6 class V	1.13134	3.679	0.000234146	0.00333586	-0.0243534	-0.0902175	0.928114	1
277	ENSMUSG00000027546	Atp9a	11981	ATPase, class II, type 9A	1.13013	7.51749	5.58392e-14	1.48765e-11	-0.301054	-2.28868	0.0220981	1
278	ENSMUSG00000022439	Parvg	64099	parvin, gamma	1.12983	2.81398	0.00489326	0.0326592	0.152688	0.481476	0.630178	1
279	ENSMUSG00000002055	Spag5	54141	sperm associated antigen 5	1.12633	6.51773	7.13797e-11	9.66953e-09	-0.199908	-1.43288	0.151892	1
280	ENSMUSG00000036242	Armh4	67419	armadillo-like helical domain containing 4	1.12125	5.87256	4.29124e-09	3.85367e-07	-0.321966	-2.01303	0.0441115	1
281	ENSMUSG00000040205	Cuzd1	16433	CUB and zona pellucida-like domains 1	1.12002	6.4586	1.05674e-10	1.41949e-08	0.0584173	0.448501	0.653791	1
282	ENSMUSG00000030838	Ush1c	72088	USH1 protein network component harmonin	1.11848	5.37632	7.60217e-08	4.72843e-06	0.0897098	0.509227	0.610593	1
283	ENSMUSG00000028634	Hivep3	16656	human immunodeficiency virus type I enhancer binding protein 3	1.11129	7.01908	2.23334e-12	4.40739e-10	-0.157671	-1.22591	0.220231	1
284	ENSMUSG00000025380	Fscn2	238021	fascin actin-bundling protein 2	1.11018	2.89148	0.00383437	0.0274132	0.0265498	0.083623	0.933356	1
285	ENSMUSG00000021423	Ly86	17084	lymphocyte antigen 86	1.10883	2.74659	0.00602185	0.0379497	-0.426991	-1.20883	0.226728	1
286	ENSMUSG00000056367	Actr3b	242894	ARP3 actin-related protein 3B	1.10822	5.82054	5.8657e-09	5.09583e-07	-0.107719	-0.665682	0.505614	1
287	ENSMUSG00000042254	Cilp	214425	cartilage intermediate layer protein, nucleotide pyrophosphohydrolase	1.10424	3.55699	0.000375129	0.00474777	-0.352439	-1.29204	0.196343	1
288	ENSMUSG00000104713	Gbp6	100702	guanylate binding protein 6	1.10255	4.72923	2.25378e-06	7.9354e-05	-0.0951547	-0.492721	0.62221	1
289	ENSMUSG00000049130	C5ar1	12273	complement component 5a receptor 1	1.10094	3.93145	8.44339e-05	0.00149135	-0.305879	-1.23711	0.216046	1
290	ENSMUSG00000049690	Nckap5	210356	NCK-associated protein 5	1.10083	3.29804	0.000973625	0.00987525	-0.179442	-0.670875	0.5023	1
291	ENSMUSG00000028841	Cnksr1	194231	connector enhancer of kinase suppressor of Ras 1	1.0972	11.3082	1.19517e-29	3.82097e-26	-0.137324	-1.6231	0.104567	1
292	ENSMUSG00000023169	Slc38a1	105727	solute carrier family 38, member 1	1.0966	3.11856	0.00181738	0.015881	-0.121322	-0.400382	0.688875	1
293	ENSMUSG00000021903	Galnt15	78754	polypeptide N-acetylgalactosaminyltransferase 15	1.09627	4.86968	1.11782e-06	4.37948e-05	-0.133046	-0.678597	0.497393	1
294	ENSMUSG00000003283	Hck	15162	hemopoietic cell kinase	1.09258	2.75366	0.00589321	0.0374863	-0.440125	-1.23343	0.217414	1
295	ENSMUSG00000035273	Hpse	15442	heparanase	1.08426	3.03416	0.0024121	0.0195723	-0.213703	-0.710092	0.477647	1
296	ENSMUSG00000004446	Bid	12122	BH3 interacting domain death agonist	1.08097	3.47477	0.000511298	0.00602292	0.148401	0.612536	0.540183	1
297	ENSMUSG00000044734	Serpinb1a	66222	serine (or cysteine) peptidase inhibitor, clade B, member 1a	1.08027	3.14701	0.00164951	0.0148465	-0.80536	-2.66764	0.00763857	1
298	ENSMUSG00000034177	Rnf43	207742	ring finger protein 43	1.07751	3.54438	0.000393541	0.00493393	0.114034	0.526502	0.598539	1
299	ENSMUSG00000079419	Ms4a6c	73656	membrane-spanning 4-domains, subfamily A, member 6C	1.07734	3.57108	0.000355518	0.0045573	-0.341215	-1.2574	0.208608	1
300	ENSMUSG00000013707	Tnfaip8l2	69769	tumor necrosis factor, alpha-induced protein 8-like 2	1.07646	2.86096	0.00422362	0.0292778	-0.526342	-1.61053	0.107282	1
301	ENSMUSG00000087579	Hectd2os	668215	Hectd2, opposite strand	1.07552	5.17479	2.28164e-07	1.17651e-05	-0.444942	-2.45286	0.0141726	1
302	ENSMUSG00000054863	Tafa5	106014	TAFA chemokine like family member 5	1.07524	5.52536	3.28807e-08	2.26551e-06	0.120182	0.743745	0.457031	1
303	ENSMUSG00000037860	Aim2	383619	absent in melanoma 2	1.07324	2.68086	0.00734332	0.043506	-0.375342	-1.16238	0.245082	1
304	ENSMUSG00000049281	Scn3b	235281	sodium channel, voltage-gated, type III, beta	1.06712	2.99455	0.00274852	0.0215167	-0.347148	-1.12432	0.260878	1
305	ENSMUSG00000022358	Fbxo32	67731	F-box protein 32	1.0659	4.81886	1.44378e-06	5.44311e-05	0.196567	1.014	0.310583	1
306	ENSMUSG00000004730	Adgre1	13733	adhesion G protein-coupled receptor E1	1.06429	3.26849	0.00108123	0.0107363	-0.304149	-1.05867	0.289749	1
307	ENSMUSG00000039126	Prune2	353211	prune homolog 2	1.06118	5.63599	1.74052e-08	1.3506e-06	-0.0764638	-0.475621	0.634345	1
308	ENSMUSG00000048330	Ric3	320360	RIC3 acetylcholine receptor chaperone	1.06117	8.41961	3.77752e-17	1.94786e-14	-0.10967	-1.1697	0.24212	1
309	ENSMUSG00000051506	Wdfy4	545030	WD repeat and FYVE domain containing 4	1.0583	3.57476	0.000350549	0.00451533	-0.282254	-1.11111	0.266519	1
310	ENSMUSG00000043263	Ifi209	236312	interferon activated gene 209	1.05721	2.72218	0.00648524	0.0398718	-0.24722	-0.773697	0.43911	1
311	ENSMUSG00000109372	Gm19410	100502846	predicted gene, 19410	1.05244	4.54381	5.52466e-06	0.000161447	-0.290511	-1.58641	0.112646	1
312	ENSMUSG00000038859	Baiap2l1	66898	BAI1-associated protein 2-like 1	1.05227	3.0989	0.00194239	0.0165915	-0.232431	-0.833494	0.404566	1
313	ENSMUSG00000023905	Tnfrsf12a	27279	tumor necrosis factor receptor superfamily, member 12a	1.04982	5.35512	8.54984e-08	5.11869e-06	-0.339976	-1.97551	0.0482098	1
314	ENSMUSG00000028417	Tal2	21350	T cell acute lymphocytic leukemia 2	1.04932	4.07066	4.68808e-05	0.000926316	-0.297513	-1.39199	0.163926	1
315	ENSMUSG00000052942	Glis3	226075	GLIS family zinc finger 3	1.04823	2.7693	0.00561773	0.0361803	-0.913486	-2.7441	0.00606773	1
316	ENSMUSG00000038352	Arl5c	217151	ADP-ribosylation factor-like 5C	1.04684	2.81045	0.00494717	0.0329302	-0.470635	-1.52045	0.128398	1
317	ENSMUSG00000059326	Csf2ra	12982	colony stimulating factor 2 receptor, alpha, low-affinity (granulocyte-macrophage)	1.04658	3.07503	0.0021048	0.0176523	-0.214728	-0.71868	0.472338	1
318	ENSMUSG00000009545	Kcnq1	16535	potassium voltage-gated channel, subfamily Q, member 1	1.04336	3.21546	0.00130235	0.0123637	-0.436506	-1.74588	0.0808321	1
319	ENSMUSG00000092981	Mir5125	100628593	microRNA 5125	1.04103	3.54169	0.000397577	0.00497671	-0.11593	-0.466248	0.641038	1
320	ENSMUSG00000029925	Tbxas1	21391	thromboxane A synthase 1, platelet	1.04103	3.01035	0.00260946	0.0207937	-0.367989	-1.23517	0.216766	1
321	ENSMUSG00000030701	Plekhb1	27276	pleckstrin homology domain containing, family B (evectins) member 1	1.04036	10.8296	2.49161e-27	4.97855e-24	0.115252	1.37699	0.168516	1
322	ENSMUSG00000032372	Plscr2	18828	phospholipid scramblase 2	1.04017	3.53179	0.00041276	0.00512265	0.0424213	0.187965	0.850904	1
323	ENSMUSG00000048482	Bdnf	12064	brain derived neurotrophic factor	1.03973	2.8793	0.00398555	0.0280657	-0.432222	-1.4214	0.1552	1
324	ENSMUSG00000071713	Csf2rb	12983	colony stimulating factor 2 receptor, beta, low-affinity (granulocyte-macrophage)	1.0392	5.37304	7.74218e-08	4.77833e-06	-0.0803917	-0.493163	0.621897	1
325	ENSMUSG00000030562	Nox4	50490	NADPH oxidase 4	1.03772	3.70826	0.000208691	0.0030452	-0.472435	-1.97352	0.0484365	1
326	ENSMUSG00000018927	Ccl6	20305	chemokine (C-C motif) ligand 6	1.03649	3.64673	0.000265598	0.00366947	-0.0474281	-0.187817	0.85102	1
327	ENSMUSG00000030935	Acsm3	20216	acyl-CoA synthetase medium-chain family member 3	1.02609	3.04204	0.00234982	0.0192013	0.40505	1.53526	0.124719	1
328	ENSMUSG00000041794	Myrip	245049	myosin VIIA and Rab interacting protein	1.02473	3.46267	0.000534853	0.00625887	-0.160038	-0.641817	0.520992	1
329	ENSMUSG00000025006	Sorbs1	20411	sorbin and SH3 domain containing 1	1.02452	5.19775	2.01712e-07	1.06415e-05	-0.0682519	-0.394503	0.69321	1
330	ENSMUSG00000029223	Uchl1	22223	ubiquitin carboxy-terminal hydrolase L1	1.02141	4.6399	3.48585e-06	0.000112341	-0.341161	-1.79718	0.072307	1
331	ENSMUSG00000030579	Tyrobp	22177	TYRO protein tyrosine kinase binding protein	1.02012	3.60887	0.000307536	0.0041276	-0.188365	-0.759423	0.447599	1
332	ENSMUSG00000025885	Myo5b	17919	myosin VB	1.01962	4.39892	1.08793e-05	0.000277359	-0.224196	-1.18813	0.234783	1
333	ENSMUSG00000022144	Gdnf	14573	glial cell line derived neurotrophic factor	1.01421	3.14284	0.00167318	0.014992	0.217559	0.893873	0.37139	1
334	ENSMUSG00000103332	Pcdhga2	93710	protocadherin gamma subfamily A, 2	1.00605	3.76408	0.000167161	0.00256683	-0.0570212	-0.287756	0.773533	1
335	ENSMUSG00000023800	Tiam2	24001	T cell lymphoma invasion and metastasis 2	1.00572	4.79186	1.65239e-06	6.07207e-05	-0.42669	-2.34986	0.0187806	1
336	ENSMUSG00000103472	Pcdhga7	93715	protocadherin gamma subfamily A, 7	1.00523	3.51419	0.000441105	0.00540175	-0.00448674	-0.0215845	0.982779	1
337	ENSMUSG00000027536	Chmp4c	66371	charged multivesicular body protein 4C	1.00518	5.3697	7.88692e-08	4.79363e-06	-0.175105	-1.18405	0.236392	1
338	ENSMUSG00000070305	Mpzl3	319742	myelin protein zero-like 3	1.00355	4.94936	7.44574e-07	3.1441e-05	0.130358	0.786523	0.431561	1

## Sheet: DOWN
					Old vs Young				Old Treated vs Old Untreated
	ENSEMBL_GENE	SYMBOL	ENTREZ	NAME	log2FoldChange	stat	pvalue	pAdj (FDR)	log2FoldChange	stat	pvalue	pAdj (FDR)
1	ENSMUSG00000097487	Ptges3l	73635	prostaglandin E synthase 3 like	-0.58738	-3.51804	0.000434748	0.00535057	0.0322246	0.218984	0.826662	1
2	ENSMUSG00000039697	Ncoa7	211329	nuclear receptor coactivator 7	-0.587352	-2.64574	0.00815115	0.0469367	0.0814722	0.409808	0.681947	1
3	ENSMUSG00000052949	Rnf157	217340	ring finger protein 157	-0.58695	-5.37071	7.84275e-08	4.79363e-06	0.196761	2.04605	0.040751	1
4	ENSMUSG00000032114	Slc37a4	14385	solute carrier family 37 (glucose-6-phosphate transporter), member 4	-0.584546	-5.86538	4.48106e-09	4.00166e-07	0.108754	1.24005	0.214955	1
5	ENSMUSG00000034353	Ramp1	51801	receptor (calcitonin) activity modifying protein 1	-0.583423	-3.15839	0.00158645	0.014437	0.169328	1.04156	0.297616	1
6	ENSMUSG00000005973	Rcn1	19672	reticulocalbin 1	-0.583034	-3.72507	0.000195263	0.00290622	-0.200023	-1.41767	0.156286	1
7	ENSMUSG00000009210	Prr29	75573	proline rich 29	-0.581261	-4.71452	2.42277e-06	8.41913e-05	-0.0651135	-0.581266	0.561061	1
8	ENSMUSG00000043162	Pyurf	66459	Pigy upstream reading frame	-0.581048	-3.92754	8.58188e-05	0.00150915	0.070995	0.544073	0.586391	1
9	ENSMUSG00000048728	Zfp454	237758	zinc finger protein 454	-0.579083	-3.10138	0.00192623	0.0165098	0.111247	0.679216	0.497001	1
10	ENSMUSG00000013033	Adgrl1	330814	adhesion G protein-coupled receptor L1	-0.576793	-4.76531	1.88568e-06	6.8045e-05	-0.006913	-0.0649196	0.948238	1
11	ENSMUSG00000071528	Atp5md	66477	ATP synthase membrane subunit DAPIT	-0.576489	-3.68004	0.000233199	0.00332587	0.0296241	0.21477	0.829947	1
12	ENSMUSG00000001105	Ift20	55978	intraflagellar transport 20	-0.576164	-3.4435	0.000574243	0.00662764	-0.0460709	-0.311916	0.755104	1
13	ENSMUSG00000054517	Trim65	338364	tripartite motif-containing 65	-0.575101	-4.2261	2.37781e-05	0.000526444	0.120188	0.990451	0.321954	1
14	ENSMUSG00000022514	Il1rap	16180	interleukin 1 receptor accessory protein	-0.574725	-2.74321	0.00608425	0.0381399	0.186652	1.00808	0.313414	1
15	ENSMUSG00000026895	Ndufa8	68375	NADH:ubiquinone oxidoreductase subunit A8	-0.574326	-3.73941	0.000184452	0.00277633	-0.0525975	-0.38902	0.697262	1
16	ENSMUSG00000036504	Phpt1	75454	phosphohistidine phosphatase 1	-0.574045	-2.87367	0.00405729	0.0283957	0.0846737	0.479034	0.631914	1
17	ENSMUSG00000078861	Zfp931	353208	zinc finger protein 931	-0.573919	-4.22786	2.35923e-05	0.000523781	0.14073	1.19465	0.232223	1
18	ENSMUSG00000023235	Ccl25	20300	chemokine (C-C motif) ligand 25	-0.573721	-4.67553	2.93198e-06	9.88769e-05	0.177758	1.66381	0.0961512	1
19	ENSMUSG00000032892	Rangrf	57785	RAN guanine nucleotide release factor	-0.573431	-4.51295	6.39309e-06	0.000181194	0.00276349	0.0245935	0.980379	1
20	ENSMUSG00000029309	Sparcl1	13602	SPARC-like 1	-0.572821	-3.93119	8.45282e-05	0.00149137	-0.140719	-1.0964	0.272902	1
21	ENSMUSG00000020018	Snrpf	69878	small nuclear ribonucleoprotein polypeptide F	-0.572608	-2.79358	0.00521282	0.0341504	0.0948878	0.523744	0.600456	1
22	ENSMUSG00000078695	Cisd3	217149	CDGSH iron sulfur domain 3	-0.571307	-3.00402	0.00266441	0.0210636	-0.0229736	-0.137044	0.890996	1
23	ENSMUSG00000019797	1700021F05Rik	67851	RIKEN cDNA 1700021F05 gene	-0.568928	-3.38284	0.00071741	0.00782798	-0.0497784	-0.335917	0.736934	1
24	ENSMUSG00000029059	Prxl2b	66469	peroxiredoxin like 2B	-0.56864	-3.24086	0.00119171	0.0115802	0.181322	1.17433	0.240265	1
25	ENSMUSG00000073676	Hspe1	15528	heat shock protein 1 (chaperonin 10)	-0.568154	-3.29014	0.00100137	0.0100962	0.00854669	0.0562027	0.95518	1
26	ENSMUSG00000034109	Golim4	73124	golgi integral membrane protein 4	-0.56489	-3.78892	0.000151302	0.00237295	-0.162541	-1.22414	0.220901	1
27	ENSMUSG00000015806	Qdpr	110391	quinoid dihydropteridine reductase	-0.564458	-5.90673	3.48963e-09	3.20224e-07	0.0565023	0.671139	0.502132	1
28	ENSMUSG00000037152	Ndufc1	66377	NADH:ubiquinone oxidoreductase subunit C1	-0.56345	-3.03531	0.00240289	0.0195174	0.109692	0.671472	0.50192	1
29	ENSMUSG00000034926	Dhcr24	74754	24-dehydrocholesterol reductase	-0.563438	-3.72245	0.000197295	0.00292829	-0.0911347	-0.67058	0.502488	1
30	ENSMUSG00000040990	Sh3kbp1	58194	SH3-domain kinase binding protein 1	-0.56212	-4.56487	4.99806e-06	0.000149334	0.144561	1.33707	0.181199	1
31	ENSMUSG00000048546	Tob2	57259	transducer of ERBB2, 2	-0.561338	-2.93591	0.00332572	0.0247149	0.839529	4.9872	6.12598e-07	0.00465953
32	ENSMUSG00000021290	Atp5mpl	70257	ATP synthase membrane subunit 6.8PL	-0.560889	-3.00264	0.00267651	0.0210966	0.00196644	0.0119605	0.990457	1
33	ENSMUSG00000073616	Cops9	66915	COP9 signalosome subunit 9	-0.560677	-2.87148	0.00408551	0.0285154	0.0549376	0.319496	0.74935	1
34	ENSMUSG00000032239	Rp9	55934	retinitis pigmentosa 9 (human)	-0.560576	-2.73463	0.00624498	0.0388579	0.0105725	0.0585526	0.953308	1
35	ENSMUSG00000039328	Rnf122	68867	ring finger protein 122	-0.560156	-4.64242	3.4435e-06	0.000111426	-0.0970579	-0.896014	0.370245	1
36	ENSMUSG00000060152	Pop5	117109	processing of precursor 5, ribonuclease P/MRP family (S. cerevisiae)	-0.557638	-2.75031	0.00595391	0.0377073	0.0451958	0.25296	0.800299	1
37	ENSMUSG00000089715	Cbx6	494448	chromobox 6	-0.557475	-4.7717	1.82673e-06	6.62138e-05	-0.0808382	-0.780479	0.435109	1
38	ENSMUSG00000048856	Slc25a47	104910	solute carrier family 25, member 47	-0.556842	-4.66856	3.03319e-06	0.000101434	0.13545	1.29506	0.1953	1
39	ENSMUSG00000059534	Uqcr10	66152	ubiquinol-cytochrome c reductase, complex III subunit X	-0.556777	-3.20635	0.00134431	0.0126479	-0.0169671	-0.111013	0.911606	1
40	ENSMUSG00000063882	Uqcrh	66576	ubiquinol-cytochrome c reductase hinge protein	-0.556728	-3.37889	0.000727785	0.00793023	-0.030799	-0.212392	0.831801	1
41	ENSMUSG00000040048	Ndufb10	68342	NADH:ubiquinone oxidoreductase subunit B10	-0.554258	-2.80328	0.00505855	0.0334136	-0.0634698	-0.364753	0.715296	1
42	ENSMUSG00000031388	Naa10	56292	N(alpha)-acetyltransferase 10, NatA catalytic subunit	-0.553288	-3.04505	0.00232643	0.0190262	-0.11871	-0.739463	0.459626	1
43	ENSMUSG00000074818	Pdzd7	100503041	PDZ domain containing 7	-0.553236	-2.78698	0.00532013	0.0346717	0.27024	1.54623	0.122048	1
44	ENSMUSG00000035606	Ky	16716	kyphoscoliosis peptidase	-0.552919	-2.69729	0.0069906	0.0420409	0.481969	2.67294	0.00751888	1
45	ENSMUSG00000047238	Mageh1	75625	melanoma antigen, family H, 1	-0.552855	-4.05908	4.92655e-05	0.000959208	0.0549576	0.456468	0.648054	1
46	ENSMUSG00000025777	Gdap1	14545	ganglioside-induced differentiation-associated-protein 1	-0.551924	-3.94382	8.01948e-05	0.00143071	0.234333	1.91401	0.0556187	1
47	ENSMUSG00000034714	Ttyh2	117160	tweety family member 2	-0.551581	-3.57115	0.000355419	0.0045573	0.153195	1.1274	0.259572	1
48	ENSMUSG00000112858	Rnf212b	102632837	ring finger protein 212B	-0.551315	-3.02375	0.00249666	0.0200952	-0.0760917	-0.471778	0.637085	1
49	ENSMUSG00000028410	Dnaja1	15502	DnaJ heat shock protein family (Hsp40) member A1	-0.550877	-3.17374	0.00150487	0.013817	0.391245	2.55996	0.0104683	1
50	ENSMUSG00000060600	Eno3	13808	enolase 3, beta muscle	-0.549149	-4.38252	1.17315e-05	0.000294855	0.0306892	0.278349	0.780745	1
51	ENSMUSG00000034349	Smc4	70099	structural maintenance of chromosomes 4	-0.548857	-3.68026	0.000232994	0.00332587	-0.0280873	-0.212682	0.831575	1
52	ENSMUSG00000006057	Atp5g1	11951	ATP synthase, H+ transporting, mitochondrial F0 complex, subunit C1 (subunit 9)	-0.546703	-4.65064	3.30903e-06	0.000108169	-0.0482068	-0.465729	0.641409	1
53	ENSMUSG00000072964	Bhlhb9	70237	basic helix-loop-helix domain containing, class B9	-0.545025	-2.96348	0.00304186	0.0232067	-0.0646945	-0.397896	0.690707	1
54	ENSMUSG00000035954	Dock4	238130	dedicator of cytokinesis 4	-0.544537	-3.02563	0.00248119	0.0199829	0.188156	1.18727	0.23512	1
55	ENSMUSG00000022354	Ndufb9	66218	NADH:ubiquinone oxidoreductase subunit B9	-0.540315	-3.06006	0.00221291	0.0183472	-0.0509416	-0.327829	0.743041	1
56	ENSMUSG00000061816	Myl1	17901	myosin, light polypeptide 1	-0.540102	-4.60669	4.09139e-06	0.000126205	0.0182565	0.176971	0.859531	1
57	ENSMUSG00000090110	Cmc4	105886298	C-x(9)-C motif containing 4	-0.540098	-3.59822	0.000320401	0.00421809	-0.000712484	-0.00542539	0.995671	1
58	ENSMUSG00000020661	Dnmt3a	13435	DNA methyltransferase 3A	-0.539921	-4.10503	4.04264e-05	0.000817995	0.118573	1.02477	0.305472	1
59	ENSMUSG00000000340	Dbt	13171	dihydrolipoamide branched chain transacylase E2	-0.539086	-5.76176	8.32411e-09	7.04026e-07	0.0854219	1.03697	0.299748	1
60	ENSMUSG00000078713	Tomm5	68512	translocase of outer mitochondrial membrane 5	-0.538412	-3.88531	0.000102201	0.00172511	0.0529839	0.431642	0.666002	1
61	ENSMUSG00000062981	Mrpl42	67270	mitochondrial ribosomal protein L42	-0.53807	-4.36062	1.29694e-05	0.000322922	0.0124908	0.114963	0.908474	1
62	ENSMUSG00000060288	Ppih	66101	peptidyl prolyl isomerase H	-0.53761	-3.2628	0.00110318	0.0108854	0.183557	1.25387	0.209889	1
63	ENSMUSG00000024726	Carnmt1	67383	carnosine N-methyltransferase 1	-0.537287	-5.57279	2.50692e-08	1.81326e-06	0.0281219	0.331481	0.740281	1
64	ENSMUSG00000001158	Snrnp27	66618	small nuclear ribonucleoprotein 27 (U4/U6.U5)	-0.537027	-2.67108	0.00756068	0.0445476	0.0250989	0.141796	0.887241	1
65	ENSMUSG00000040260	Daam2	76441	dishevelled associated activator of morphogenesis 2	-0.53491	-2.6671	0.0076509	0.0448641	-0.381794	-2.10055	0.0356805	1
66	ENSMUSG00000000295	Hddc2	69692	HD domain containing 2	-0.533949	-2.74188	0.00610879	0.0382637	0.0459723	0.268119	0.788608	1
67	ENSMUSG00000038807	Rap1gap2	380711	RAP1 GTPase activating protein 2	-0.533454	-2.88248	0.00394553	0.0278944	-0.00108427	-0.00664422	0.994699	1
68	ENSMUSG00000061474	Mrps36	66128	mitochondrial ribosomal protein S36	-0.533421	-3.14191	0.00167848	0.0150226	0.0881629	0.57963	0.562164	1
69	ENSMUSG00000047591	Mafa	378435	v-maf musculoaponeurotic fibrosarcoma oncogene family, protein A (avian)	-0.533311	-2.91981	0.00350241	0.0256699	0.30103	1.8739	0.0609435	1
70	ENSMUSG00000053317	Sec61b	66212	Sec61 beta subunit	-0.532947	-3.23938	0.00119791	0.0116193	0.221862	1.53414	0.124995	1
71	ENSMUSG00000059363	Fxn	14297	frataxin	-0.532216	-3.4763	0.000508383	0.00600185	-0.0936197	-0.689611	0.490439	1
72	ENSMUSG00000025092	Hspa12a	73442	heat shock protein 12A	-0.531683	-3.08398	0.00204251	0.0172293	-0.00604172	-0.0396818	0.968347	1
73	ENSMUSG00000017778	Cox7c	12867	cytochrome c oxidase subunit 7C	-0.531127	-4.00186	6.28466e-05	0.00117773	-0.0046863	-0.0401061	0.968009	1
74	ENSMUSG00000091537	Tma7	66167	translational machinery associated 7	-0.530858	-3.54671	0.000390074	0.00489429	0.131421	0.996681	0.318919	1
75	ENSMUSG00000017692	Rhbdl3	246104	rhomboid like 3	-0.527485	-2.84469	0.00444549	0.0303921	0.0303158	0.184812	0.853376	1
76	ENSMUSG00000052957	Gas1	14451	growth arrest specific 1	-0.526776	-3.18263	0.00145945	0.013493	-0.0427704	-0.290183	0.771676	1
77	ENSMUSG00000024782	Ak3	56248	adenylate kinase 3	-0.525773	-6.83922	7.96245e-12	1.41422e-09	-0.0214497	-0.3163	0.751775	1
78	ENSMUSG00000037601	Nme1	18102	NME/NM23 nucleoside diphosphate kinase 1	-0.524816	-2.646	0.00814493	0.0469367	-0.0135853	-0.0776503	0.938106	1
79	ENSMUSG00000025488	Cox8b	12869	cytochrome c oxidase subunit 8B	-0.524281	-2.81001	0.00495399	0.0329545	0.044947	0.273736	0.784288	1
80	ENSMUSG00000054364	Rhob	11852	ras homolog family member B	-0.524098	-3.91319	9.10847e-05	0.0015639	0.322098	2.71572	0.00661314	1
81	ENSMUSG00000031467	Agpat5	52123	1-acylglycerol-3-phosphate O-acyltransferase 5 (lysophosphatidic acid acyltransferase, epsilon)	-0.523729	-5.68238	1.3283e-08	1.07781e-06	0.0560172	0.68954	0.490484	1
82	ENSMUSG00000054312	Mrps21	66292	mitochondrial ribosomal protein S21	-0.522104	-3.24517	0.00117381	0.0114341	0.0224169	0.158178	0.874316	1
83	ENSMUSG00000039765	Cc2d2a	231214	coiled-coil and C2 domain containing 2A	-0.522025	-4.01332	5.98711e-05	0.00112593	-0.0377662	-0.328579	0.742474	1
84	ENSMUSG00000037348	Paqr7	71904	progestin and adipoQ receptor family member VII	-0.520228	-3.43626	0.000589801	0.0067584	0.153489	1.14872	0.250671	1
85	ENSMUSG00000023336	Wfdc1	67866	WAP four-disulfide core domain 1	-0.52009	-4.60608	4.10331e-06	0.000126205	-0.0227389	-0.22844	0.819304	1
86	ENSMUSG00000042284	Itga1	109700	integrin alpha 1	-0.519346	-3.51611	0.000437917	0.00537644	-0.0247819	-0.190138	0.849201	1
87	ENSMUSG00000022965	Ifngr2	15980	interferon gamma receptor 2	-0.518877	-6.42771	1.29543e-10	1.65659e-08	0.123624	1.74082	0.0817151	1
88	ENSMUSG00000019738	Polr2i	69920	polymerase (RNA) II (DNA directed) polypeptide I	-0.51886	-2.82395	0.00474364	0.0318951	0.0588331	0.363043	0.716572	1
89	ENSMUSG00000074754	Smim26	228715	small integral membrane protein 26	-0.518396	-3.50377	0.000458723	0.00555928	0.0299313	0.229676	0.818343	1
90	ENSMUSG00000044847	Lsm11	72290	U7 snRNP-specific Sm-like protein LSM11	-0.517534	-4.55774	5.17082e-06	0.000152783	0.0373818	0.367821	0.713006	1
91	ENSMUSG00000036995	Asap3	230837	ArfGAP with SH3 domain, ankyrin repeat and PH domain 3	-0.517168	-2.65069	0.0080328	0.046581	-0.0713497	-0.407595	0.683571	1
92	ENSMUSG00000003955	Fam162a	70186	family with sequence similarity 162, member A	-0.517148	-3.63424	0.0002788	0.00381234	-0.0216142	-0.172393	0.863129	1
93	ENSMUSG00000042505	Sdhaf3	71238	succinate dehydrogenase complex assembly factor 3	-0.51584	-5.50298	3.73429e-08	2.55097e-06	0.099735	1.21214	0.225459	1
94	ENSMUSG00000026827	Gpd2	14571	glycerol phosphate dehydrogenase 2, mitochondrial	-0.515722	-4.59888	4.24773e-06	0.000130076	0.214139	2.17085	0.0299427	1
95	ENSMUSG00000024099	Ndufv2	72900	NADH:ubiquinone oxidoreductase core subunit V2	-0.515093	-3.89979	9.62777e-05	0.00164072	0.00919907	0.0791443	0.936918	1
96	ENSMUSG00000040350	Trim7	94089	tripartite motif-containing 7	-0.514645	-3.26482	0.00109535	0.0108416	0.132392	0.957557	0.338286	1
97	ENSMUSG00000029279	Brdt	114642	bromodomain, testis-specific	-0.513678	-2.87843	0.00399664	0.0281189	-0.246752	-1.5362	0.124489	1
98	ENSMUSG00000021764	Ndufs4	17993	NADH:ubiquinone oxidoreductase core subunit S4	-0.513359	-3.25761	0.00112355	0.0110387	0.0155155	0.111879	0.910919	1
99	ENSMUSG00000038845	Phb	18673	prohibitin	-0.512375	-3.96416	7.3654e-05	0.00133599	-0.0169307	-0.148683	0.881804	1
100	ENSMUSG00000059734	Ndufs8	225887	NADH:ubiquinone oxidoreductase core subunit S8	-0.512058	-3.5987	0.000319811	0.00421797	-0.00405399	-0.032362	0.974183	1
101	ENSMUSG00000026500	Cox20	66359	cytochrome c oxidase assembly protein 20	-0.511359	-3.73072	0.00019093	0.00285235	-0.00704418	-0.0579552	0.953784	1
102	ENSMUSG00000060227	Casc4	319996	cancer susceptibility candidate 4	-0.508321	-3.38566	0.000710079	0.00778505	-0.010132	-0.0764984	0.939023	1
103	ENSMUSG00000102252	Snrpn	20646	small nuclear ribonucleoprotein N	-0.507733	-4.37184	1.23202e-05	0.000307717	0.111463	1.09088	0.275326	1
104	ENSMUSG00000024038	Ndufv3	78330	NADH:ubiquinone oxidoreductase core subunit V3	-0.50717	-3.30568	0.000947448	0.00967447	-0.00827673	-0.0612737	0.951141	1
105	ENSMUSG00000100594	2810414N06Rik	102640772	RIKEN cDNA 2810414N06 gene	-0.506703	-2.81405	0.00489214	0.0326592	0.15496	0.993801	0.32032	1
106	ENSMUSG00000027858	Tspan2	70747	tetraspanin 2	-0.505975	-2.86048	0.00422994	0.0293089	-0.207969	-1.31868	0.187277	1
107	ENSMUSG00000038515	Grtp1	66790	GH regulated TBC protein 1	-0.505952	-2.87968	0.00398078	0.0280444	0.00687789	0.0442885	0.964674	1
108	ENSMUSG00000023019	Gpd1	14555	glycerol-3-phosphate dehydrogenase 1 (soluble)	-0.505033	-5.27287	1.34305e-07	7.56274e-06	0.168523	1.99962	0.0455408	1
109	ENSMUSG00000021622	Ckmt2	76722	creatine kinase, mitochondrial 2	-0.503809	-4.61455	3.93939e-06	0.00012279	-0.127367	-1.32566	0.184953	1
