# Supplementary material for: Targeting senescence induced by age or chemotherapy with a polyphenol-rich natural extract improves longevity and healthspan in mice
Source: Nat Aging. 2024 Jul 1;4(9):1231–48. doi: 10.1038/s43587-024-00663-7 (PMC11408255; doi:10.1038/s43587-024-00663-7)
Supplement: Supplementary file 5 — GSEA of manually curated gene sets corresponding to different aging-related pathways in muscle tissue from HK-treated and untreated 24-month-old animals after 4 months of treatment (n = 10). Statistical significance was assessed using camera, with a nonparametric, rank-based approach and a presence filter requiring a baseMean ≥50. Normalized enrichment scores were calculated using GSEA preranked. [file 43587_2024_663_MOESM5_ESM.xlsx]

## Sheet: Curated Aging Pathways
Supplementary Table 3
Gene Set Enrichment Analysis (GSEA) of manually curated gene sets corresponding to different aging-related pathways in muscle tissue from HK-treated and untreated 24-month-old animals after 4 months of treatment (n = 10). Statistical significance was assessed using camera, with a non-parametric, rank-based approach and a presence filter requiring a baseMean greater than or equal to 50. Normalized…
			Young vs Old			HK Treated vs untreated
	Geneset ID	NGenes	Direction	NES (GSEA)	NOM p-val (camera)	Direction	NES (GSEA)	NOM p-val (camera)
	Nutrient Sensing	26	Down	-1.52	0.00104699	Up	1.07	0.641078
	Senescence (SAUL_SEN_MAYO)	51	Down	-1.56	0.0256303	Down	-1.24	0.0230632
	Loss of proteostasis	41	Down	-1.11	0.321773	Up	1.54	0.377795
	Stem cell maintenance	7	Up	1.13	0.359118	Up	1.07	0.938581
	Mitochondrial biogenesis	19	Up	1.24	0.433004	Down	0.79	0.984765
	Telomere length	5	Up	1.25	0.545419	Up	0.66	0.824092
	Genomic instability	24	Up	0.78	0.92236	Up	0.79	0.734783
	Epigenetic changes	37	Up	1.25	0.998581	Up	1.53	0.0765951
	*NES = Normalized Enrichment Score; GSEA = Gene-Set Enrichment Analysis; camera = Competitive Gene Set Test Accounting for Inter-gene Correlation (limma)
Manually Curated Genesets
Deregulated Nutrient-Sensing
These pathways include the Insulin and Insulin-like Growth Factor (IGF-1) Signaling (IIS) pathway, mTOR (Mechanistic Target of Rapamycin) pathway, AMP-activated Protein Kinase (AMPK) pathway, Sirtuin signaling pathways, and the Peroxisome Proliferator-Activated Receptor (PPAR) family. Each of these pathways is associated with specific genes that can be considered part of the gene signature for "D…
Insulin and IGF-1 Signaling (IIS) Pathway
Insulin receptor (Insr)
IGF-1 receptor (Igf1r)
Phosphoinositide 3-kinases (Pik3ca, Pik3cb)
Protein kinase B (Akt1, Akt2)
Forkhead box O (Foxo1, Foxo3, Foxo4)
mTOR Pathway
Mechanistic target of rapamycin (Mtor)
Regulatory-associated protein of mTOR (Rptor)
Rapamycin-insensitive companion of mTOR (Rictor)
Tuberous sclerosis 1/2 (Tsc1, Tsc2)
AMPK Pathway
AMP-activated protein kinase (Prkaa1, Prkaa2)
Tuberous sclerosis 2 (Tsc2)
Liver kinase B1 (Stk11/Lkb1)
Sirtuin Signaling Pathways
Sirtuin 1-7 (Sirt1, Sirt2, Sirt3, Sirt4, Sirt5, Sirt6, Sirt7)
Peroxisome Proliferator-Activated Receptor (PPAR) Family
PPAR alpha (Ppara)
PPAR delta/beta (Ppard)
PPAR gamma (Pparg)
Genes:
Insr, Igf1r, Pik3ca, Pik3cb, Akt1, Akt2, Foxo1, Foxo3, Foxo4, Mtor, Rptor, Rictor, Tsc1, Tsc2, Prkaa1, Prkaa2, Stk11, Sirt1, Sirt2, Sirt3, Sirt4, Sirt5, Sirt6, Sirt7, Ppara, Ppard, Pparg
Telomere maintenance
The genes involved in telomere maintenance, the telomerase complex, shelterin complex, DNA damage response, and the alternative lengthening of telomeres (ALT) pathway in mice are as follows:
Telomerase Complex
Tert (Telomerase reverse transcriptase) - The catalytic subunit of telomerase in mice.
Terc (Telomerase RNA component) - The RNA template for telomere synthesis in mice.
Dkc1 (Dyskerin) - Involved in telomerase complex stabilization and Terc stabilization.
Shelterin Complex (Telomere Protection)
Trf1 (Telomeric repeat binding factor 1)
Trf2 (Telomeric repeat binding factor 2)
Rap1 (Repressor/activator protein 1)
Tin2 (TRF1-interacting nuclear factor 2)
Tpp1 (Adrenocortical dysplasia protein homolog)
Pot1 (Protection of telomeres 1)
DNA Damage Response and Telomere Repair
Atm (Ataxia telangiectasia mutated) - Responds to DNA damage and involved in telomere length regulation.
Atr (ATM and Rad3 related) - Responds to DNA damage and involved in telomere length regulation.
Chek1 (Checkpoint kinase 1)
Chek2 (Checkpoint kinase 2)
Tp53 (Tumor protein p53) - Involved in DNA damage response and can influence telomere maintenance.
Alternative Lengthening of Telomeres (ALT) Pathway
Blm (Bloom syndrome protein)
Wrn (Werner syndrome protein)
Rad51 (RAD51 recombinase) - Involved in homologous recombination, a key process in ALT.
Genes:
Tert, Terc, Dkc1, Trf1, Trf2, Rap1, Tin2, Tpp1, Pot1, Atm, Atr, Chek1, Chek2, Tp53, Blm, Wrn, Rad51
Genomic instability
Gene signature for this hallmark include key players in DNA damage detection and repair pathways, telomere maintenance, and cell cycle control.
DNA Repair Pathways
Nucleotide Excision Repair (NER)
Ercc1, Ercc2/Xpd, Ercc3/Xpb, Ercc4/Xpf, Ercc5/Xpg - Involved in the repair of UV-induced DNA damage and bulky DNA adducts.
Xpa, Xpc - Damage recognition and verification in NER.
Base Excision Repair (BER)
Ogg1, Ung, Ape1, Neil1 - Glycosylases and endonucleases involved in the repair of oxidized bases and uracil.
Mismatch Repair (MMR)
Msh2, Msh6, Mlh1, Pms2 - Recognition and repair of mismatched bases.
Homologous Recombination (HR)
Brca1, Brca2, Rad51, Rad52, Rad54 - Mediate the repair of double-strand breaks via homologous recombination.
Non-Homologous End Joining (NHEJ)
Ku70/Xrcc6, Ku80/Xrcc5, Lig4, Xrcc4, Dna-Pkcs (Prkdc) - Repair of double-strand breaks without the need for a homologous template.
Telomere Maintenance
Tert, Terc - Components of the telomerase enzyme.
Trf1, Trf2, Pot1, Tin2 - Shelterin complex proteins involved in telomere protection.
Cell Cycle Checkpoints and Apoptosis
Atm, Atr - Sensor proteins that recognize DNA damage and initiate the DNA damage response.
Chk1, Chk2 - Transduce DNA damage signals to cell cycle checkpoints.
Tp53 (p53) - Tumor suppressor involved in cell cycle arrest, DNA repair, and apoptosis.
P21 (Cdkn1a), Gadd45a - Mediate cell cycle arrest in response to DNA damage.
Chromosome Segregation and Stability
Bub1, BubR1, Mad2 - Components of the spindle assembly checkpoint.
Sgo1, Sgo2 - Shugoshin proteins involved in sister chromatid cohesion.
Genes:
Ercc1, Ercc2, Ercc3, Ercc4, Ercc5, Xpa, Xpc, Ogg1, Ung, Ape1, Neil1, Msh2, Msh6, Mlh1, Pms2, Brca1, Brca2, Rad51, Rad52, Rad54, Xrcc6, Xrcc5, Lig4, Xrcc4, Prkdc, Tert, Terc, Trf1, Trf2, Pot1, Tin2, Atm, Atr, Chk1, Chk2, Tp53, Cdkn1a, Gadd45a, Bub1, Bubr1, Mad2, Sgo1, Sgo2
Loss of Proteostasis
The gene signature for this hallmark of aging includes components of the protein quality control system, such as molecular chaperones, components of the ubiquitin-proteasome system (UPS), and autophagy-lysosome pathway (ALP) proteins.
Molecular Chaperones
Hsp70 (Hspa1a/Hspa1b) - Involved in protein folding and prevention of aggregation.
Hsp90 (Hsp90aa1) - Assists in protein folding and stabilization of a wide range of client proteins.
Hsp40 (Dnajb1, Dnajc3) - Co-chaperones that regulate Hsp70 activity.
Hsp60 (Hspd1) - Mitochondrial chaperonin involved in folding of mitochondrial proteins.
Hsp27 (Hspb1) - Small heat shock protein involved in cytoskeletal stabilization and resistance to stress-induced apoptosis.
Ubiquitin-Proteasome System (UPS)
Psma1-Psma7 (Proteasome 20S subunit alpha types) - Core proteolytic complex.
Psmc1-Psmc6 (Proteasome 19S regulatory subunit types) - Recognize ubiquitinated proteins.
Uba1, Ubc (E2 enzymes) - Involved in ubiquitin conjugation.
Ubiquitin ligases (E3 enzymes) such as Mdm2, Parkin (Prkn), Trp53 - Recognize and tag proteins for degradation.
Autophagy-Lysosome Pathway (ALP)
Atg5, Atg7, Atg12, Atg16L1 - Involved in the formation of autophagosomes.
Lc3 (Map1lc3a, Map1lc3b) - Involved in autophagosome formation and cargo selection.
Sqstm1/p62 - Links ubiquitinated proteins to the autophagy machinery.
Lamp2 - Lysosomal membrane protein important for lysosome stability and autophagosome-lysosome fusion.
Ctsd (Cathepsin D) - Lysosomal protease involved in the degradation of proteins within lysosomes.
Endoplasmic Reticulum-Associated Degradation (ERAD)
Sel1l, Syvn1 (Hrd1) - Components of the ERAD complex that targets misfolded ER proteins for degradation.
Erdj5 (Dnajc10) - ER-resident DnaJ protein involved in the reduction of disulfide bonds in misfolded proteins.
Unfolded Protein Response (UPR)
Atf6, Xbp1 - Transcription factors activated in response to ER stress.
Ern1 (IRE1), Eif2ak3 (PERK) - Sensors of unfolded proteins in the ER, initiating UPR signaling.
Genes:
Hspa1a, Hspa1b, Hsp90aa1, Dnajb1, Dnajc3, Hspd1, Hspb1, Psma1, Psma2, Psma3, Psma4, Psma5, Psma6, Psma7, Psmc1, Psmc2, Psmc3, Psmc4, Psmc5, Psmc6, Uba1, Ubc, Mdm2, Prkn, Trp53, Atg5, Atg7, Atg12, Atg16l1, Map1lc3a, Map1lc3b, Sqstm1, Lamp2, Ctsd, Sel1l, Syvn1, Dnajc10, Atf6, Xbp1, Ern1, Eif2ak3
Mitochondrial dysfunction
The gene signature for this hallmark includes genes involved in these processes.
Mitochondrial Biogenesis
Ppargc1a (PGC-1α) - Master regulator of mitochondrial biogenesis.
Nrf1 (Nuclear respiratory factor 1), Nrf2 (NFE2L2) - Transcription factors that activate the expression of mitochondrial proteins and antioxidant enzymes.
Tfam (Mitochondrial transcription factor A) - Essential for mtDNA transcription and replication.
mtDNA Maintenance and Repair
Polg (DNA polymerase gamma) - Involved in mtDNA replication and repair.
Ogg1 (8-oxoguanine DNA glycosylase) - Involved in the repair of oxidative mtDNA damage.
Mitochondrial Quality Control
Park2 (Parkin), Pink1 (PTEN induced putative kinase 1) - Involved in the selective autophagy of damaged mitochondria (mitophagy).
Opa1 (Optic atrophy 1), Mfn1 (Mitofusin 1), Mfn2 (Mitofusin 2) - Regulate mitochondrial fusion, helping to maintain mitochondrial function.
Dnm1l (Drp1, Dynamin-1-like protein) - Mediates mitochondrial fission, which is important for mitochondrial quality control and distribution.
Reactive Oxygen Species (ROS) Detoxification
Sod2 (Superoxide dismutase 2) - Converts superoxide radicals to hydrogen peroxide in mitochondria.
Gpx1 (Glutathione peroxidase 1) - Reduces hydrogen peroxide to water.
Prdx3 (Peroxiredoxin 3) - Reduces hydrogen peroxide and helps in maintaining the redox balance.
Mitochondrial Apoptotic Pathways
Bcl2, Bax, Bak - Regulate mitochondrial outer membrane permeabilization, a key event in apoptosis.
Cycs (Cytochrome c) - Released from mitochondria to activate caspases in the apoptotic pathway.
Aifm1 (Apoptosis-inducing factor) - Involved in caspase-independent cell death.
Energy Metabolism
Cpt1a (Carnitine palmitoyltransferase 1A) - Involved in the transport of fatty acids into mitochondria for β-oxidation.
Ucp1 (Uncoupling protein 1) - Involved in thermogenesis and regulation of mitochondrial membrane potential.
Genes:
Ppargc1a, Nrf1, Nfe2l2, Tfam, Polg, Ogg1, Park2, Pink1, Opa1, Mfn1, Mfn2, Dnm1l, Sod2, Gpx1, Prdx3, Bcl2, Bax, Bak, Cycs, Aifm1, Cpt1a, Ucp1
Stem cell maintenance
The gene signature for this hallmark includes genes involved in stem cell maintenance, self-renewal, differentiation, and the niche signals that regulate stem cell function.
Stem Cell Maintenance and Self-Renewal
Sox2, Oct4 (Pou5f1), Nanog - Core transcription factors maintaining pluripotency and self-renewal in embryonic stem cells.
Lgr5 (Leucine-rich repeat-containing G-protein coupled receptor 5) - Marker of adult stem cells in various tissues, involved in stem cell maintenance.
Sca-1 (Stem cell antigen-1, Ly6a) - A marker for hematopoietic stem cells and other stem cell populations.
Stem Cell Niche Interaction
Wnt signaling pathway genes: Wnt3a, Wnt5a, Fzd (Frizzled receptors) - Crucial for stem cell niche signals and stem cell fate decisions.
Notch signaling pathway genes: Notch1, Jag1 (Jagged1), Dll1 (Delta-like 1) - Involved in stem cell differentiation and tissue homeostasis.
Bmp signaling pathway genes: Bmp4, Bmpr1a (BMP receptor type 1A) - Regulate stem cell renewal and differentiation.
DNA Damage Response and Telomere Maintenance
Tert (Telomerase reverse transcriptase) - Maintains telomere length in stem cells.
Atm, Atr - Key sensors in the DNA damage response, crucial for stem cell maintenance.
p53 (Tp53) - Regulates stem cell renewal and apoptosis in response to DNA damage.
Senescence and Autophagy
p16^INK4a (Cdkn2a), p21^CIP1/WAF1 (Cdkn1a) - Regulators of cell cycle and senescence, affecting stem cell function.
Atg5, Atg7 - Essential genes for autophagy, a process that removes damaged organelles and proteins, important for stem cell maintenance.
Epigenetic Regulators
Ezh2 (Enhancer of zeste homolog 2) - Part of the PRC2 complex, involved in the epigenetic maintenance of stem cells by repressing differentiation genes.
Dnmt3b (DNA methyltransferase 3 beta) - Involved in establishing DNA methylation patterns critical for stem cell differentiation.
Energy Metabolism
Sirt1 (Sirtuin 1) - NAD+-dependent deacetylase that regulates cellular stress resistance and longevity, influences stem cell function.
Lkb1 (Liver kinase B1, Stk11) - Regulates energy metabolism and is essential for the maintenance of hematopoietic stem cells.
Genes:
Sox2, Pou5f1, Nanog, Lgr5, Ly6a, Wnt3a, Wnt5a, Fzd, Notch1, Jag1, Dll1, Bmp4, Bmpr1a
Stem cell maintenance
This list of genes reflects the complexity of epigenetic regulation in the aging process, influencing gene expression, cellular identity, and functionality.
DNA Methylation/Demethylation (Mouse Genes)
Dnmt1 - Maintains DNA methylation patterns post-replication.
Dnmt3a, Dnmt3b - Responsible for de novo DNA methylation.
Tet1, Tet2, Tet3 - Catalyze the oxidation of 5-methylcytosine, leading to DNA demethylation.
Tdg (Thymine DNA glycosylase) - Involved in base excision repair, important for the DNA demethylation process.
Histone Methylation – Writers
Suv39h1, Suv39h2 (H3K9 methylation)
Ezh2 (Part of PRC2, H3K27 methylation)
Setdb1 (H3K9 methylation)
Dot1l (H3K79 methylation)
Setd2 (H3K36 methylation)
Histone Methylation - Erasers
Kdm1a (Lsd1) (H3K4me1/2 and H3K9me1/2 demethylation)
Kdm4a, Kdm4b, Kdm4c, Kdm4d (H3K9me3 and H3K36me3 demethylation)
Kdm5a, Kdm5b, Kdm5c, Kdm5d (H3K4me3/2 demethylation)
Kdm6a (Utx), Kdm6b (Jmjd3) (H3K27me3 demethylation)
Histone Acetylation - Writers
Kat2a (Gcn5), Kat2b (Pcaf) (Acetylates histones H3 and H4)
Ep300 (p300), Crebbp (CBP) (Acetylates histones H3 and H4)
Histone Acetylation - Erasers
Hdac1, Hdac2, Hdac3... (Class I, II, and IV HDACs involved in histone deacetylation)
Sirt1, Sirt2, Sirt3... (Class III HDACs, or Sirtuins, involved in histone deacetylation)
Histone Ubiquitination
Ring1b (Rnf2) - Part of PRC1, involved in H2A ubiquitination.
Ube2b (Rad6) - Works with Ring1b for histone H2A ubiquitination.
Chromatin Remodelers
Smarca4 (Brg1), Smarca2 (Brm) - ATP-dependent chromatin remodeling.
Chd1, Chd2, Chd3, Chd4 - Chromodomain-helicase-DNA-binding proteins involved in chromatin remodeling.
Genes:
Dnmt1, Dnmt3a, Dnmt3b, Tet1, Tet2, Tet3, Tdg, Suv39h1, Suv39h2, Ezh2, Setdb1, Dot1l, Setd2, Kdm1a, Kdm4a, Kdm4b, Kdm4c, Kdm4d, Kdm5a, Kdm5b, Kdm5c, Kdm5d, Kdm6a, Kdm6b, Kat2a, Kat2b, Ep300, Crebbp, Hdac1, Hdac2, Hdac3, Sirt1, Sirt2, Sirt3, Ring1b, Ube2b, Smarca4, Smarca2, Chd1, Chd2, Chd3, Chd4
