# Supplementary material for: Targeting senescence induced by age or chemotherapy with a polyphenol-rich natural extract improves longevity and healthspan in mice
Source: Nat Aging. 2024 Jul 1;4(9):1231–48. doi: 10.1038/s43587-024-00663-7 (PMC11408255; doi:10.1038/s43587-024-00663-7)
Supplement: Supplementary file 8 — Statistical source data. [file 43587_2024_663_MOESM8_ESM.xlsx]

## Sheet: Figure1 c
	Time (months)	Untreated	Treated		Comparison of Survival Curves
	22.5	1
	27.75	1			Log-rank (Mantel-Cox) test
	32.25	1			Chi square	8.08
	22.25	1			df	1
	32.5	1			P value	0.0045
	33.5	1			P value summary	**
	29.5		1		Are the survival curves sig different?	Yes
	29.5		1
	30.5		1		Gehan-Breslow-Wilcoxon test
	32.25		1		Chi square	9.753
	32.5		1		df	1
	32.5		1		P value	0.0018
	34		1		P value summary	**
	23	1			Are the survival curves sig different?	Yes
	22.25	1
	24.25	1			Median survival
	28	1			Untreated	28
	22	1			Treated	32.25
	23.75	1			Ratio (and its reciprocal)	0.8682	1.152
	24.75	1			95% CI of ratio	0.5655 to 1.333	0.7502 to 1.768
	25.25	1
	23.75	1
	23.25		1
	26.75		1
	26.75		1
	27		1
	27		1
	26.25		1
	28		1
	29.5		1
	37.5	1
	34	1
	26.75	1
	20.5	1
	22.25	1
	31.75	1
	24.25		1
	20.5		1
	34		1
	38.3		1
	32.75		1
	31.75		1
	34.5		1
	40.6		1
	40.6		1
	34.6	1
	38.5	1
	35.6	1
	30.7	1
	31.75	1
	25.5	1
	28	1
	34	1
	40.1		1
	30.75		1
	32.75		1
	34		1
	30.25		1
	34.5		1
	32.75		1
	39.6		1
	34.6		1
	39.1		1
	37.3		1
	36.8		1
	34.6		1
	32.75		1
	30.25		1
	30.25		1
	29		1
	32.25		1
	32.75		1
	25.25	1
	21	1
	30	1
	30.75	1
	29.5		1
	30.25		1
	31.5		1
	35		1
	27		1
	32.75	1
	33	1
	29.5	1
	23.75	1

## Sheet: Figure1 d
Physical Appearance Score
	Experimental group	UT	UT	UT	UT	UT	UT	UT	UT	UT	UT	UT	UT	UT	UT	UT	UT	UT	UT	UT	UT	UT	UT	UT	UT	UT	UT	UT	UT	UT	UT	UT	UT	UT	UT	UT	UT	UT		T	T	T	T	T	T	T	T	T	T
	Sex	F	F	F	F	F	F	F	F	F	F	F	F	F	F	F	F	F	F	F	F	F	M	M	M	M	M	M	M	M	M	M	M	M	M	M	M	M		F	F	F	F	F	F	F	F	F	F
	Facility	1	1	1	1	1	1	1	1	1	2	2	2	2	2	2	2	2	3	3	3	3	1	1	1	1	1	1	2	2	2	2	2	2	3	3	3	3		1	1	1	1	1	1	1	1	2	2
Age (Months)
20		1	0	0.5	0	0	0	0	0	0.5	1	1	1.5	1	0.5	1	1.5	1	1	1.5	0.5	2.5	1	1	1	1	1.5	1	1.5	2	1.5	1	1	1	0.5	1.5	1	1		0.5	1	0.5	0	0	0	0	0	0.5	0
20.5		1	0.5	1	1	0	0	0	0	1	1.5	1	1.5	1	0.5	1	1.5	1	1.5	2.5	1	3.5	1	1	1	1	1	1	1	1	1	6	1	1	0.5	2.5	1.5	1.5		1	1	1	0	0	0	0	0	0	0.5
21		1	1.5	1.5	1	0	0	0	0	1	1.5	1	1	1	0.5	1	1.5	0.5	2	2.5	1	3.5	1.5	1.5	1.5	2	2	1	1	1.5	1	6	2	0.5	0.5	2.5	1.5	2		1.5	1	1	0	0	0	0	0	0.5	0
21.5		1.5	3	1.5	1	0.5	0.5	1.5	0.5	1.5	1.5	1	1.5	1	1	1.5	1.5	1	1.5	3	1	3.5	1.5	1.5	1	1.5	3	1	1.5	2	1	6	2	0.5	0.5	6	3	3		1.5	1	2	0	0	0	0	0	0.5	0
22		1.5	2.5	1.5	2	1	1	6	1	2	1	1	1.5	1	0.5	1	1.5	1.5	2	3	1.5	3	2	3.5	2.5	2	3.5	2	1.5	1.5	1.5	6	6	1	1.5	6	3.5	3.5		1.5	1.5	1.5	0	0	1.5	0	0	0.5	0
22.5		1.5	6	1.5	1	1	2	6	2	2	1	1	1.5	1	0.5	1	1.5	1.5	2.5	3	2	4.5	3	6	2	2.5	6	2	1.5	1.5	1.5	6	6	1	1.5	6	4	3.5		2	1	1.5	0	0	6	0	0	0.5	0
23		1	6	1.5	2	1.5	2	6	2	6	1	1	1.5	1	0.5	1	1.5	1.5	2	3	1	3.5	3	6	2.5	2.5	6	2	1.5	1.5	1.5	6	6	1	1.5	6	3	2.5		1.5	1.5	1.5	0	0	6	0	0	0.5	0
23.5		1	6	1.5	3.5	3	2.5	6	3.5	6	1	0.5	1.5	1	0.5	1.5	1.5	1	1.5	2.5	1	2.5	3	6	3	3.5	6	2.5	1	1.5	1.5	6	6	1	1.5	6	3	2.5		1	1	1	0.5	0.5	6	1	0	0.5	1
24		1	6	2	6	3.5	2.5	6	6	6	1	1	2	1	0.5	1	2	1	2.5	3	1	2	3	6	2.5	3.5	6	2.5	1	1.5	1.5	6	6	0.5	1.5	6	3	2		1.5	1.5	1.5	0.5	0.5	6	0	0	1	0.5
24.5		6	6	3	6	6	2.5	6	6	6	1	1	2	1	1	1.5	2.5	1	1.5	3	1	6	3.5	6	3	2	6	1.5	1.5	1.5	1.5	6	6	0.5	1.5	6	2	2.5		1.5	2.5	3	1	1	6	1	1	1	1
25		6	6	3	6	6	2.5	6	6	6	1	1.5	2.5	1.5	1	2.5	2.5	1	2	3.5	1	6	3.5	6	3	3	6	2.5	1.5	2	1.5	6	6	1	1	6	3	2.5		1.5	3	2.5	1	0.5	6	1	0.5	1	1
25.5		6	6	2	6	6	6	6	6	6	1	1	2.5	1.5	1	6	2	1.5	2	3.5	2	6	4	6	3	2.5	6	2.5	1.5	1.5	2	6	6	1.5	1.5	6	3	2		1	1	3.5	2	3	6	1.5	1	1	2
26		6	6	2.5	6	6	6	6	6	6	1	1	2.5	1.5	1	6	2	1.5	3	4	2	6	4	6	3.5	3	6	2.5	1.5	1.5	2	6	6	1.5	6	6	3	2.5		1.5	1	4.5	2.5	2.5	6	3	2.5	1	2
26		6	6	3	6	6	6	6	6	6	1.5	1.5	2.5	2	1	6	2	1	1.5	3	1.5	6	3.5	6	2.5	3.5	6	3	1.5	2	2.5	6	6	1	6	6	2.5	2.5		2.5	3	6	1.5	3	6	1.5	2.5	1.5	1.5
27		6	6	2.5	6	6	6	6	6	6	1.5	1.5	3	2.5	1	6	2.5	2.5	2.5	3.5	1	6	4	6	3	3.5	6	3	1.5	2.5	6	6	6	1	6	6	3	2		2	2	6	6	6	6	6	6	2	1
27.5		6	6	2.5	6	6	6	6	6	6	1.5	2	2.5	1.5	1	6	2.5	1.5	2.5	3.5	1	6	4	6	3	2.5	6	2	2	2.5	6	6	6	1.5	6	6	3	2.5		1.5	3	6	6	6	6	6	6	0	1
28		6	6	6	6	6	6	6	6	6	1.5	2	2.5	2	1	6	6	1.5	2	3	1	6	6	6	3	3.5	6	3	2	2.5	6	6	6	1.5	6	6	3.5	3		1.5	6	6	6	6	6	6	6	1	1.5
28.5		6	6	6	6	6	6	6	6	6	1.5	1	2.5	2	1	6	6	1.5	1.5	4	2	6	6	6	2.5	3.5	6	2.5	1	2	6	6	6	1	6	6	3	2.5		2	6	6	6	6	6	6	6	1.5	1.5
29		6	6	6	6	6	6	6	6	6	1.5	1	2.5	1.5	1	6	6	1	2.5	3.5	2	6	6	6	2.5	3.5	6	2.5	2	2	6	6	6	2.5	6	6	3	2.5		1.5	6	6	6	6	6	6	6	1	2
29.5		6	6	6	6	6	6	6	6	6	1.5	1.5	2.5	2	1.5	6	6	1	2.5	5	2	6	6	6	3	3.5	6	2.5	2	3.5	6	6	6	1.5	6	6	3	2.5		6	6	6	6	6	6	6	6	1	0
30		6	6	6	6	6	6	6	6	6	1.5	1.5	2.5	2	2	6	6	1	0.5	5	6	6	6	6	3	3.5	6	3	3.5	3	6	6	6	2.5	6	6	3	2.5		6	6	6	6	6	6	6	6	1	2.5
30.5		6	6	6	6	6	6	6	6	6	1.5	1.5	2.5	2	2	6	6	1	0.5	5	6	6	6	6	2.5	3.5	6	2.5	3.5	3	6	6	6	2.5	6	6	6	3.5		6	6	6	6	6	6	6	6	1	2.5
31		6	6	6	6	6	6	6	6	6	1.5	1.5	3	6	1.5	6	6	1	0.5	5	6	6	6	6	3	4	6	3	3	3.5	6	6	6	2.5	6	6	6	2.5		6	6	6	6	6	6	6	6	3	6
31.5		6	6	6	6	6	6	6	6	6	1.5	0.5	2.5	6	6	6	6	1	0.5	5	6	6	6	6	3	4	6	3.5	1.5	2	6	6	6	6	6	6	6	6		6	6	6	6	6	6	6	6	2	6
32		6	6	6	6	6	6	6	6	6	1.5	0.5	2.5	6	6	6	6	1	2	5	6	6	6	6	4	4	6	3	1.5	2	6	6	6	6	6	6	6	6		6	6	6	6	6	6	6	6	2	6
32.5		6	6	6	6	6	6	6	6	6	2	1	3	6	6	6	6	1.5	2	5	6	6	6	6	6	6	6	3	1.5	2.5	6	6	6	6	6	6	6	6		6	6	6	6	6	6	6	6	4	6
33		6	6	6	6	6	6	6	6	6	2	1	3	6	6	6	6	1.5	2	5	6	6	6	6	6	6	6	2.5	1.5	2.5	6	6	6	6	6	6	6	6		6	6	6	6	6	6	6	6	4	6
33.5		6	6	6	6	6	6	6	6	6	2	1.5	3.5	6	6	6	6	1.5	6	6	6	6	6	6	6	6	6	6	1	2.5	6	6	6	6	6	6	6	6		6	6	6	6	6	6	6	6	2.5	6
34		6	6	6	6	6	6	6	6	6	3	2	2.5	6	6	6	6	6	6	6	6	6	6	6	6	6	6	6	1.5	6	6	6	6	6	6	6	6	6		6	6	6	6	6	6	6	6	2	6
34.5		6	6	6	6	6	6	6	6	6	6	2.5	3	6	6	6	6	6	6	6	6	6	6	6	6	6	6	6	2.5	6	6	6	6	6	6	6	6	6		6	6	6	6	6	6	6	6	3	6
35		6	6	6	6	6	6	6	6	6	6	2	3	6	6	6	6	6	6	6	6	6	6	6	6	6	6	6	2.5	6	6	6	6	6	6	6	6	6		6	6	6	6	6	6	6	6	3	6
35.5		6	6	6	6	6	6	6	6	6	6	2	6	6	6	6	6	6	6	6	6	6	6	6	6	6	6	6	3	6	6	6	6	6	6	6	6	6		6	6	6	6	6	6	6	6	3	6
36		6	6	6	6	6	6	6	6	6	6	2	6	6	6	6	6	6	6	6	6	6	6	6	6	6	6	6	2.5	6	6	6	6	6	6	6	6	6		6	6	6	6	6	6	6	6	3.5	6
36		6	6	6	6	6	6	6	6	6	6	2.5	6	6	6	6	6	6	6	6	6	6	6	6	6	6	6	6	2.5	6	6	6	6	6	6	6	6	6		6	6	6	6	6	6	6	6	3	6
37		6	6	6	6	6	6	6	6	6	6	2.5	6	6	6	6	6	6	6	6	6	6	6	6	6	6	6	6	2.5	6	6	6	6	6	6	6	6	6		6	6	6	6	6	6	6	6	3	6
37.5		6	6	6	6	6	6	6	6	6	6	3.5	6	6	6	6	6	6	6	6	6	6	6	6	6	6	6	6	6	6	6	6	6	6	6	6	6	6		6	6	6	6	6	6	6	6	3.5	6
38		6	6	6	6	6	6	6	6	6	6	6	6	6	6	6	6	6	6	6	6	6	6	6	6	6	6	6	6	6	6	6	6	6	6	6	6	6		6	6	6	6	6	6	6	6	2	6
38.5		6	6	6	6	6	6	6	6	6	6	6	6	6	6	6	6	6	6	6	6	6	6	6	6	6	6	6	6	6	6	6	6	6	6	6	6	6		6	6	6	6	6	6	6	6	3	6
39		6	6	6	6	6	6	6	6	6	6	6	6	6	6	6	6	6	6	6	6	6	6	6	6	6	6	6	6	6	6	6	6	6	6	6	6	6		6	6	6	6	6	6	6	6	6	6
[truncated: 38 more columns]

## Sheet: Figure 1 e
Fur status score at 96 weeks of age
UT	T
1	0.5
1	1
1	0
0.5	1
1	1			Table Analyzed	Fur status 96 weeks
0.5	0.5
1.5	0.5			Column B	T
1	0.5			vs.	vs.
0.5	0.5			Column A	UT
1	0.5
1.5	0.5			Unpaired t test
1	0.5			P value	<0.0001
2.5	0.5			P value summary	****
3	0			Significantly different (P < 0.05)?	Yes
1	0			One- or two-tailed P value?	Two-tailed
2	0.5			t, df	t=4.138, df=71
0.5	0
2	0			How big is the difference?
1.5	0.5			Mean of column A	1.426
2	0			Mean of column B	0.75
1.5	0			Difference between means (B - A) ± SEM	-0.6759 ± 0.1633
1.5	0			95% confidence interval	-1.002 to -0.3502
2.5	1			R squared (eta squared)	0.1943
2.5	1
2.5	1.5			F test to compare variances
1	1.5			F, DFn, Dfd	1.224, 26, 45
1	2			P value	0.5401
	2.5			P value summary	ns
	1.5			Significantly different (P < 0.05)?	No
	1.5
	1.5			Data analyzed
	1.5			Sample size, column A	27
	0			Sample size, column B	46
	0.5
	0.5
	1
	0.5
	0.5
	0.5
	0
	0
	2
	0.5
	1.5
	1.5
	1.5

## Sheet: Figure 1 h
Hair Follicles Diameter (um)
UT	T			Column B	T
24.9575	43.02			vs.	vs.
17.56	44.6775			Column A	UT
18.2875	52.66
20.465	44.915			Unpaired t test
21.4725	40.3675			P value	<0.0001
19.47	46.4725			P value summary	****
				Significantly different (P < 0.05)?	Yes
				One- or two-tailed P value?	Two-tailed
				t, df	t=12.44, df=10

## Sheet: Figure 1 i
Bone Tissue %
Young	UT	T		ANOVA summary
43.51	26.48	44.03		F	4765
33.1	27	44.24		P value	0.021
42.99	35.66	46.58		P value summary	*
33.64	7	49.14		Significant diff. among means (P < 0.05)?	Yes
37.49	16.63	18.24
26.3	17.02	21.42
	17.38	23.83
	16.23	19.17		Holm-Sidak's multiple comparisons test	Adjusted P Value	P value summary
				UT vs. T	0.0234	*
				UT vs. Young	0.0234	*
				Test details	Mean 1	Mean 2	Mean Diff.	SE of diff.	n1	n2
				UT vs. T	20.43	33.33	-12.91	5231	8	8
				UT vs. Young	20.43	36.17	-15.75	5650	8	6

## Sheet: Figure 1 j
Bone Mineral Density
Young	UT	T		Two-tailed Unpaired t test UT vs T
1961	1440	2063		P value	0.0345
1840	1062	2072		P value summary	*
1925	1200	1808
1110	1270.79	2435
1568	1573.13	1650.48
1038	937.596	1163.19
	966.534	1237.74
		1095.53

## Sheet: Figure 1 k
Proteoglycan Loss (Joints)
Young	UT	T			ANOVA summary
0	1	1			F	12.75
0	3	0			P value	0.0001
0	2	0			P value summary	***
0	4	3			Significant diff. among means (P < 0.05)?	Yes
0	1	0			R squared	0.4679
0	2	1
0	2	0			Holm-Šídák's multiple comparisons test	Mean Diff.	Below threshold?	Summary	Adjusted P Value	B-?
0	4	0			UT vs. Young	2.25	Yes	****	<0.0001	A	Young
	0	1			UT vs. T	1.417	Yes	**	0.0019	C	T
	1	2
	4	1			Test details	Mean 1	Mean 2	Mean Diff.	SE of diff.	n1	n2
	3	1			UT vs. Young	2.25	0	2.25	0.4636	12	8
					UT vs. T	2.25	0.8333	1.417	0.4147	12	12

## Sheet: Figure 1 l
OARSI SCORE (Joints)
Young	UT	T			ANOVA summary
0	2	1.5			F	6505
0	2	0			P value	0.0049
0	4.5	2			P value summary	**
0	16	6			Significant diff. among means (P < 0.05)?	Yes
0	2	2
0	4	1
0	2	0			Holm-Šídák's multiple comparisons test	Mean Diff.	Below threshold?	Summary	Adjusted P Value	B-?
0	1	0			UT vs. Young	5.75	Yes	**	0.0038	A	Young
	16	3			UT vs. T	3.958	Yes	*	0.014	C	T
	8	4
		1			Test details	Mean 1	Mean 2	Mean Diff.	SE of diff.	n1	n2
		1			UT vs. Young	5.75	0	5.75	1.669	10	8
					UT vs. T	5.75	1.792	3.958	1.507	10	12

## Sheet: Figure 1 n
Grip Strength Assay
Young	UT	T		ANOVA summary
0.138033	0.127	0.1719		F	3594
0.15647	0.124133	0.145633		P value	0.0455
0.189067	0.130567	0.123967		P value summary	*
0.1152	0.122967	0.149167		Significant diff. among means (P < 0.05)?	Yes
0.142	0.114967	0.145067
0.145367		0.1474		Holm-Sidak's multiple comparisons test	Mean Diff.	Significant?	Summary	Adjusted P Value
0.164967		0.162133		UT vs. Young	-0.02487	Yes	*	0.0321
0.124967		0.1363		UT vs. T	-0.0209	Yes	*	0.0426
0.146233		0.1219
0.1657				Test details	Mean 1	Mean 2	Mean Diff.	SE of diff.	n1	n2
				UT vs. Young	1239	1488	-0.02487	0.009511	5	10
				UT vs. T	1239	1448	-0.0209	0.009685	5	9

## Sheet: Figure 1 o
CSA (% of young)
Young	Untreated	Treated		Kruskal-Wallis test
92.6828	90.9422	109.838		P value	0.0175
111.509	107.315	111.458		Exact or approximate P value?	Approximate
103.344	87.8485	89.3191		P value summary	*
92.4636	104.522	118.839		Do the medians vary signif. (P < 0.05)?	Yes
86.938	50.2912	108.567
106.053	61.7749	67.9407		Dunn's multiple comparisons test	Mean rank diff.	Significant?	Summary	Adjusted P Value
107.009	76.798	73.1425		Young vs. Untreated	14.25	Yes	*	0.014	A-B
	65.4896	75.2903		Young vs. Treated	8.867	No	ns	0.244	A-C
	73.7817	82.5058		Untreated vs. Treated	-5.383	No	ns	0.5331	B-C
	64.969	76.8688
	72.3083	72.0848		Test details	Mean rank 1	Mean rank 2	Mean rank diff.	n1	n2	Z
	77.7728	64.7975		Young vs. Untreated	29	14.75	14.25	7	16	2.83
	63.2549	60.9346		Young vs. Treated	29	20.13	8.867	7	15	1.743
	55.147	80.8237		Untreated vs. Treated	14.75	20.13	-5.383	16	15	1.348
	85.7043	98.28
	88.0374

[truncated: 3 more sheets: Figure 1 r, Figure 1 t, Figure 1 u]
