# Supplementary material for: Targeting senescence induced by age or chemotherapy with a polyphenol-rich natural extract improves longevity and healthspan in mice
Source: Nat Aging. 2024 Jul 1;4(9):1231–48. doi: 10.1038/s43587-024-00663-7 (PMC11408255; doi:10.1038/s43587-024-00663-7)
Supplement: Supplementary file 9 — Statistical source data. [file 43587_2024_663_MOESM9_ESM.xlsx]

## Sheet: Figure 3 a
Relative expression in muscle
Cdkn1a (p21)
Young	UT	T		ANOVA summary
0.9792	2.90861	0.923895		F	11.11
1.52438	1.57535	0.955594		P value	0.0015
1.5019	2.59719	1.24577		P value summary	**
0.662041	2.89196	2.30457		Significant diff. among means (P < 0.05)?	Yes
0.474445	2.2704	1.61347
0.85804				Tukey's multiple comparisons test	Mean Diff,	95,00% CI of diff,	Significant?	Summary	Adjusted P Value
				Young vs. T	-0.4087	-1,235 to 0,4178	No	ns	0.417
				Young vs. UT	-1.449	-2,275 to -0,6222	Yes	**	0.0013
				T vs. UT	-1.04	-1,903 to -0,1768	Yes	*	0.0185
				Test details	Mean 1	Mean 2	Mean Diff,	SE of diff,	n1	n2
				Young vs. T	1	1.409	-0.4087	0.313	6	5
				Young vs. UT	1	2.449	-1.449	0.313	6	5
				T vs. UT	1.409	2.449	-1.04	0.3269	5	5
p53
Young	UT	T		ANOVA summary
0.589842	1.9179	0.889055		F	4.411
0.732925	0.944932	0.70369		P value	0.0345
0.793559	0.968381	0.810839		P value summary	*
1.36372	1.5936	0.866393		Significant diff. among means (P < 0.05)?	Yes
1.48053	2.05953	0.910579
1.03943				Tukey's multiple comparisons test	Mean Diff,	95,00% CI of diff,	Significant?	Summary	Adjusted P Value
				Young vs. T	0.1639	-0,4247 to 0,7524	No	ns	0.7475
				Young vs. UT	-0.4969	-1,085 to 0,09168	No	ns	0.1033
				T vs. UT	-0.6608	-1,275 to -0,04604	Yes	*	0.0349
				Test details	Mean 1	Mean 2	Mean Diff,	SE of diff,	n1	n2
				Young vs. T	1	0.8361	0.1639	0.2229	6	5
				Young vs. UT	1	1.497	-0.4969	0.2229	6	5
				T vs. UT	0.8361	1.497	-0.6608	0.2328	5	5

## Sheet: Figure 3 c
Quantification of IHC experiment - SKIN
Skin H2AX				ANOVA summary						Number of families	1
Young	UT	T		F	11.72					Number of comparisons per family	3
4.145	10.05	2.535		P value	0.0031					Alpha	0.05
8.47	7.695	2.5		P value summary	**
2.065	16.515	2.315		Significant diff. among means (P < 0.05)?	Yes					Tukey's multiple comparisons test	Mean Diff.	95.00% CI of diff.	Below threshold?	Summary	Adjusted P Value
	19.345	1.27		R squared	0.7225					Young vs. UT	-8.508	-16.01 to -1.008	Yes	*	0.0279	A-B
		2.46								Young vs. T	2.677	-4.494 to 9.848	No	ns	0.5705	A-C
				Brown-Forsythe test						UT vs. T	11.19	4.598 to 17.77	Yes	**	0.0027	B-C
				F (DFn, DFd)	10.44 (2, 9)
				P value	0.0045					Test details	Mean 1	Mean 2	Mean Diff.	SE of diff.	n1	n2	q	DF
				P value summary	**					Young vs. UT	4.893	13.4	-8.508	2.686	3	4	4.479	9
				Are SDs significantly different (P < 0.05)?	Yes					Young vs. T	4.893	2.216	2.677	2.568	3	5	1.474	9
										UT vs. T	13.4	2.216	11.19	2.359	4	5	6.705	9
				Bartlett's test
				Bartlett's statistic (corrected)						Compact letter display
				P value						UT	A
				P value summary						Young	B
				Are SDs significantly different (P < 0.05)?						T	B
				ANOVA table	SS	DF	MS	F (DFn, DFd)	P value
				Treatment (between columns)	289.9	2	144.9	F (2, 9) = 11.72	P=0.0031
				Residual (within columns)	111.3	9	12.37
				Total	401.2	11
				Data summary
				Number of treatments (columns)	3
				Number of values (total)	12
Skin p27				Skin p27
Young	UT	T
3.6	4.35	2.4		ANOVA summary						Number of families	1
3.35	5.75	1.65		F	5.389					Number of comparisons per family	3
3.735	12.35	2.77		P value	0.0234					Alpha	0.05
5.59	9	4.2		P value summary	*
3.375		5.8		Significant diff. among means (P < 0.05)?	Yes					Tukey's multiple comparisons test	Mean Diff.	95.00% CI of diff.	Below threshold?	Summary	Adjusted P Value
				R squared	0.4949					Young vs. UT	-3.933	-7.896 to 0.03060	No	ns	0.0518	A-B
										Young vs. T	0.566	-3.170 to 4.302	No	ns	0.9126	A-C
				Brown-Forsythe test						UT vs. T	4.499	0.5354 to 8.462	Yes	*	0.0268	B-C
				F (DFn, DFd)	4.197 (2, 11)
				P value	0.0442					Test details	Mean 1	Mean 2	Mean Diff.	SE of diff.	n1	n2	q	DF
				P value summary	*					Young vs. UT	3.93	7.863	-3.933	1.467	5	4	3.79	11
				Are SDs significantly different (P < 0.05)?	Yes					Young vs. T	3.93	3.364	0.566	1.383	5	5	0.5786	11
										UT vs. T	7.863	3.364	4.499	1.467	4	5	4.336	11
				Bartlett's test
				Bartlett's statistic (corrected)	5.404					Compact letter display
				P value	0.0671					UT	A
				P value summary	ns					Young	A B
				Are SDs significantly different (P < 0.05)?	No					T	B
				ANOVA table	SS	DF	MS	F (DFn, DFd)	P value
				Treatment (between columns)	51.57	2	25.79	F (2, 11) = 5.389	P=0.0234
				Residual (within columns)	52.63	11	4.785
				Total	104.2	13
				Data summary
				Number of treatments (columns)	3
				Number of values (total)	14
Skin p16
Young	UT	T		ANOVA summary						Number of families	1
0.39	11.35	4.34		F	6.468					Number of comparisons per family	3
0.4	4.77	5.08		P value	0.0094					Alpha	0.05
2.93	4.53	1.3		P value summary	**
1.67	4.34	0.85		Significant diff. among means (P < 0.05)?	Yes					Tukey's multiple comparisons test	Mean Diff.	95.00% CI of diff.	Below threshold?	Summary	Adjusted P Value
0.36	3.6	0.6		R squared	0.463					Young vs. Old UT	-6.9	-12.48 to -1.320	Yes	*	0.0151	A-B
	9.31	1.07								Young vs. Old T	-1.057	-6.827 to 4.714	No	ns	0.8837	A-C
	18.45			Brown-Forsythe test						Old UT vs. Old T	5.843	0.5416 to 11.15	Yes	*	0.0301	B-C
				F (DFn, DFd)	1.423 (2, 15)
				P value	0.2717					Test details	Mean 1	Mean 2	Mean Diff.	SE of diff.	n1	n2	q	DF
				P value summary	ns					Young vs. Old UT	1.15	8.05	-6.9	2.148	5	7	4.542	15
				Are SDs significantly different (P < 0.05)?	No					Young vs. Old T	1.15	2.207	-1.057	2.222	5	6	0.6727	15
										Old UT vs. Old T	8.05	2.207	5.843	2.041	7	6	4.049	15
				Bartlett's test
				Bartlett's statistic (corrected)	9.949
				P value	0.0069
				P value summary	**
				Are SDs significantly different (P < 0.05)?	Yes
				ANOVA table	SS	DF	MS	F (DFn, DFd)	P value
				Treatment (between columns)	174.1	2	87.05	F (2, 15) = 6.468	P=0.0094
				Residual (within columns)	201.9	15	13.46
				Total	376	17
				Data summary
				Number of treatments (columns)	3
				Number of values (total)	18

## Sheet: Figure 3 e
Quantification of IHC experiment - KIDNEY
p16 Kidney				ANOVA summary							Number of families	1
Young	UT	T		F	12.09						Number of comparisons per family	3
8	84	26		P value	0.0007						Alpha	0.05
6	34	26		P value summary	***
4	32	18		Significant diff. among means (P < 0.05)?	Yes						Tukey's multiple comparisons test	Mean Diff.	95.00% CI of diff.	Below threshold?	Summary	Adjusted P Value
4	30	12		R squared	0.6172						Young vs. UT	-37.22	-57.02 to -17.41	Yes	***	0.0006	A-B
0	27.3	8									Young vs. T	-14.67	-34.47 to 5.135	No	ns	0.1663	A-C
0	38	20		Brown-Forsythe test							UT vs. T	22.55	2.748 to 42.35	Yes	*	0.025	B-C
				F (DFn, DFd)	0.8739 (2, 15)
				P value	0.4375						Test details	Mean 1	Mean 2	Mean Diff.	SE of diff.	n1	n2	q	DF
				P value summary	ns						Young vs. UT	3.667	40.88	-37.22	7.623	6	6	6.904	15
				Are SDs significantly different (P < 0.05)?	No						Young vs. T	3.667	18.33	-14.67	7.623	6	6	2.721	15
											UT vs. T	40.88	18.33	22.55	7.623	6	6	4.183	15
				Bartlett's test
				Bartlett's statistic (corrected)	13.98						Compact letter display
				P value	0.0009						UT	A
				P value summary	***						T	B
				Are SDs significantly different (P < 0.05)?	Yes						Young	B
				ANOVA table	SS	DF	MS	F (DFn, DFd)	P value
				Treatment (between columns)	4217	2	2109	F (2, 15) = 12.09	P=0.0007
				Residual (within columns)	2615	15	174.4
				Total	6833	17
				Data summary
				Number of treatments (columns)	3
				Number of values (total)	18
p27 Kidney				ANOVA summary							Number of families	1
Young	UT	T		F	9.46						Number of comparisons per family	3
0.185	1.365	0.115		P value	0.0009						Alpha	0.05
0.99	3.74	0.39		P value summary	***
0.55	4.41	0.089		Significant diff. among means (P < 0.05)?	Yes						Tukey's multiple comparisons test	Mean Diff.	95.00% CI of diff.	Below threshold?	Summary	Adjusted P Value
2.13	0.535	0.88		R squared	0.4308						Young vs. UT	-1.282	-2.424 to -0.1400	Yes	*	0.0256	A-B
0.69	1.315	0.655									Young vs. T	0.3283	-0.7773 to 1.434	No	ns	0.7426	A-C
0.25	0.55	1.135		Brown-Forsythe test							UT vs. T	1.61	0.6634 to 2.557	Yes	***	0.0008	B-C
	1.57	0.335		F (DFn, DFd)	4.554 (2, 25)
	3.38	0.215		P value	0.0206						Test details	Mean 1	Mean 2	Mean Diff.	SE of diff.	n1	n2	q	DF
	2.1	0.185		P value summary	*						Young vs. UT	0.7992	2.081	-1.282	0.4584	6	10	3.955	25
	1.845	0.645		Are SDs significantly different (P < 0.05)?	Yes						Young vs. T	0.7992	0.4709	0.3283	0.4438	6	12	1.046	25
		0.452									UT vs. T	2.081	0.4709	1.61	0.3801	10	12	5.991	25
		0.555		Bartlett's test
				Bartlett's statistic (corrected)	16.3						Compact letter display
				P value	0.0003						UT	A
				P value summary	***						Young	B
				Are SDs significantly different (P < 0.05)?	Yes						T	B
				ANOVA table	SS	DF	MS	F (DFn, DFd)	P value
				Treatment (between columns)	14.91	2	7.454	F (2, 25) = 9.460	P=0.0009
				Residual (within columns)	19.7	25	0.788
				Total	34.61	27
				Data summary
				Number of treatments (columns)	3
				Number of values (total)	28
53BP1 Kidney
Young	UT	T		ANOVA summary
2.275	29.8	4.35		F	9.697					Number of families	1
1.475	20.9	1.1		P value	0.0073					Number of comparisons per family	3
1.6	14.37	2.605		P value summary	**					Alpha	0.05
	7.845	2.1		Significant diff. among means (P < 0.05)?	Yes
				R squared	0.708					Tukey's multiple comparisons test	Mean Diff.	95.00% CI of diff.	Below threshold?	Summary	Adjusted P Value
										Young vs. UT	-16.45	-29.12 to -3.775	Yes	*	0.0147	A-B
				Brown-Forsythe test						Young vs. T	-0.7554	-13.43 to 11.92	No	ns	0.9842	A-C
				F (DFn, DFd)	6.634 (2, 8)					UT vs. T	15.69	3.959 to 27.42	Yes	*	0.0125	B-C
				P value	0.02
				P value summary	*					Test details	Mean 1	Mean 2	Mean Diff.	SE of diff.	n1	n2	q	DF
				Are SDs significantly different (P < 0.05)?	Yes					Young vs. UT	1.783	18.23	-16.45	4.434	3	4	5.245	8
										Young vs. T	1.783	2.539	-0.7554	4.434	3	4	0.2409	8
				Bartlett's test						UT vs. T	18.23	2.539	15.69	4.105	4	4	5.405	8
				Bartlett's statistic (corrected)
				P value						Compact letter display
				P value summary						UT	A
				Are SDs significantly different (P < 0.05)?						T	B
										Young	B
				ANOVA table	SS	DF	MS	F (DFn, DFd)	P value
				Treatment (between columns)	653.7	2	326.9	F (2, 8) = 9.697	P=0.0073
				Residual (within columns)	269.7	8	33.71
				Total	923.4	10
				Data summary
				Number of treatments (columns)	3
				Number of values (total)	11

## Sheet: Figure 3 g
Quantification of IHC experiment - LUNG
Young	UT	T		ANOVA summary						Number of families	1
1.535	6.295	0.6125		F	88.04					Number of comparisons per family	3
1.365	5.9085	1.155		P value	<0.0001					Alpha	0.05
2.775	6.295	0.614		P value summary	****
1.4	8.475	1.125		Significant diff. among means (P < 0.05)?	Yes					Tukey's multiple comparisons test	Mean Diff.	95.00% CI of diff.	Below threshold?	Summary	Adjusted P Value
1.52	5.25	1.52		R squared	0.9215					Young vs. Old UT	-4.751	-5.887 to -3.614	Yes	****	<0.0001	A-B
1.36	6.235	1.83								Young vs. Old T	0.5164	-0.6202 to 1.653	No	ns	0.4824	A-C
				Brown-Forsythe test						Old UT vs. Old T	5.267	4.130 to 6.404	Yes	****	<0.0001	B-C
				F (DFn, DFd)	0.4848 (2, 15)
				P value	0.6251					Test details	Mean 1	Mean 2	Mean Diff.	SE of diff.	n1	n2	q	DF
				P value summary	ns					Young vs. Old UT	1.659	6.41	-4.751	0.4376	6	6	15.35	15
				Are SDs significantly different (P < 0.05)?	No					Young vs. Old T	1.659	1.143	0.5164	0.4376	6	6	1.669	15
										Old UT vs. Old T	6.41	1.143	5.267	0.4376	6	6	17.02	15
				Bartlett's test
				Bartlett's statistic (corrected)	3.695
				P value	0.1576
				P value summary	ns
				Are SDs significantly different (P < 0.05)?	No
				ANOVA table	SS	DF	MS	F (DFn, DFd)	P value
				Treatment (between columns)	101.2	2	50.58	F (2, 15) = 88.04	P<0.0001
				Residual (within columns)	8.617	15	0.5745
				Total	109.8	17
				Data summary
				Number of treatments (columns)	3
				Number of values (total)	18
