# Supplementary material for: Targeting senescence induced by age or chemotherapy with a polyphenol-rich natural extract improves longevity and healthspan in mice
Source: Nat Aging. 2024 Jul 1;4(9):1231–48. doi: 10.1038/s43587-024-00663-7 (PMC11408255; doi:10.1038/s43587-024-00663-7)
Supplement: Supplementary file 10 — Statistical source data. [file 43587_2024_663_MOESM10_ESM.xlsx]

## Sheet: Figure 4 b
p16-luciferase mice - luminescence
Ctrl	Doxo	HK+Doxo		One-way ANOVA summary
1.08827	1.82304	1.05297		F	4.606
0.911729	5.25725	1.08636		P value	0.0419
0.755502	2.01995	1.39839		P value summary	*
1.2445		1.76542		Significant diff. among means (P < 0.05)?	Yes
		1.00605
				Holm-Sidak's multiple comparisons test	Mean Diff,	Significant?	Summary	Adjusted P Value
				Doxo vs. Ctrl	2.033	Yes	*	0.0393
				Doxo vs. HK+Doxo	1.772	Yes	*	0.0393
				Test details	Mean 1	Mean 2	Mean Diff,	SE of diff,	n1	n2
				Doxo vs. Ctrl	3.033	1	2.033	0.7194	3	4
				Doxo vs. HK+Doxo	3.033	1.262	1.772	0.6879	3	5

## Sheet: Figure 4 c
Mice weight after Doxorubicin (%)
Days	Ctrl			HK			Ctrl + Doxo			HK + Doxo
0	100	100	100	100	100	100	100	100	100	100	100	100
2	102	101	101	101	98	99	87	91	88	91	91	100
4	100	99	98	100	98	100	79	85	82	86	86	103
Table Analyzed	Weight (%) Doxo only													Within each row, compare columns (simple effects within rows)
Two-way ANOVA	Ordinary													Number of families	3
Alpha	0.05													Number of comparisons per family	3
														Alpha	0.05
Source of Variation	% of total variation	P value	P value summary	Significant?
Interaction	21.73	0.0034	**	Yes										Dunnett's multiple comparisons test	Mean Diff.	95.00% CI of diff.	Below threshold?	Summary	Adjusted P Value
Row Factor	20.25	0.0002	***	Yes
Column Factor	38.73	<0.0001	****	Yes										0
														Ctrl + Doxo vs. Ctrl	0	-7.033 to 7.033	No	ns	>0.9999
ANOVA table	SS	DF	MS	F (DFn, DFd)	P value									Ctrl + Doxo vs. HK	0	-7.033 to 7.033	No	ns	>0.9999
Interaction	319.3	6	53.22	F (6, 24) = 4.508	P=0.0034									Ctrl + Doxo vs. HK + Doxo	0	-7.033 to 7.033	No	ns	>0.9999
Row Factor	297.6	2	148.8	F (2, 24) = 12.60	P=0.0002
Column Factor	569	3	189.7	F (3, 24) = 16.07	P<0.0001									2
Residual	283.3	24	11.81											Ctrl + Doxo vs. Ctrl	-12.67	-19.70 to -5.634	Yes	***	0.0004
														Ctrl + Doxo vs. HK	-10.67	-17.70 to -3.634	Yes	**	0.0024
Data summary														Ctrl + Doxo vs. HK + Doxo	-5.333	-12.37 to 1.699	No	ns	0.1662
Number of columns (Column Factor)	4
Number of rows (Row Factor)	3													4
Number of values	36													Ctrl + Doxo vs. Ctrl	-17	-24.03 to -9.967	Yes	****	<0.0001
														Ctrl + Doxo vs. HK	-17.33	-24.37 to -10.30	Yes	****	<0.0001
														Ctrl + Doxo vs. HK + Doxo	-9.667	-16.70 to -2.634	Yes	**	0.0058
														Test details	Mean 1	Mean 2	Mean Diff.	SE of diff.	N1	N2	q	DF
														0
														Ctrl + Doxo vs. Ctrl	100	100	0	2.805	3	3	0	24
														Ctrl + Doxo vs. HK	100	100	0	2.805	3	3	0	24
														Ctrl + Doxo vs. HK + Doxo	100	100	0	2.805	3	3	0	24
														2
														Ctrl + Doxo vs. Ctrl	88.67	101.3	-12.67	2.805	3	3	4.515	24
														Ctrl + Doxo vs. HK	88.67	99.33	-10.67	2.805	3	3	3.802	24
														Ctrl + Doxo vs. HK + Doxo	88.67	94	-5.333	2.805	3	3	1.901	24
														4
														Ctrl + Doxo vs. Ctrl	82	99	-17	2.805	3	3	6.06	24
														Ctrl + Doxo vs. HK	82	99.33	-17.33	2.805	3	3	6.179	24
														Ctrl + Doxo vs. HK + Doxo	82	91.67	-9.667	2.805	3	3	3.446	24

## Sheet: Figure 4 d
b-gal of iCM
iCMs	SenCMs	SenCMs + HK			Repeated measures ANOVA summary						Number of families	1
25.901	36.247	29.282			Assume sphericity?	No					Number of comparisons per family	3
22.422	31.396	21.436			F	83.56					Alpha	0.05
30.841	43.275	33.297			P value	<0.0001
26.984	36.239	30.365			P value summary	****					Tukey's multiple comparisons test	Mean Diff.	95.00% CI of diff.	Below threshold?	Summary	Adjusted P Value
26.39	35.733	25.786			Statistically significant (P < 0.05)?	Yes					iCMs vs. SenCMs	-10.07	-12.33 to -7.808	Yes	***	0.0002	A-B
					Geisser-Greenhouse's epsilon	0.8346					iCMs vs. SenCMs + HK	-1.526	-4.962 to 1.911	No	ns	0.3514	A-C
					R squared	0.9543					SenCMs vs. SenCMs + HK	8.545	5.392 to 11.70	Yes	**	0.0014	B-C
					Was the matching effective?						Test details	Mean 1	Mean 2	Mean Diff.	SE of diff.	n1	n2	q	DF
					F	25.23					iCMs vs. SenCMs	26.51	36.58	-10.07	0.6348	5	5	22.44	4
					P value	0.0001					iCMs vs. SenCMs + HK	26.51	28.03	-1.526	0.9642	5	5	2.238	4
					P value summary	***					SenCMs vs. SenCMs + HK	36.58	28.03	8.545	0.8846	5	5	13.66	4
					Is there significant matching (P < 0.05)?	Yes
					R squared	0.3656					Compact letter display
											SenCMs	A
					ANOVA table	SS	DF	MS	F (DFn, DFd)	P value	SenCMs + HK	B
					Treatment (between columns)	294.6	2	147.3	F (1.669, 6.677) = 83.56	P<0.0001	iCMs	B
					Individual (between rows)	177.9	4	44.47	F (4, 8) = 25.23	P=0.0001
					Residual (random)	14.1	8	1.763
					Total	486.6	14
					Data summary
					Number of treatments (columns)	3
					Number of subjects (rows)	5
					Number of missing values	0

## Sheet: Figure 4 e
CDKN1A relative expression
iCMs	SenCMs	SenCMs + HK		Repeated measures ANOVA summary						Number of families	1
1	1.89	1.1		Assume sphericity?	No					Number of comparisons per family	3
1	1.94	1.29		F	36.68					Alpha	0.05
1	1.72	1.14		P value	0.0052
1	2.25	1.75		P value summary	**					Tukey's multiple comparisons test	Mean Diff.	95.00% CI of diff.	Below threshold?	Summary	Adjusted P Value
				Statistically significant (P < 0.05)?	Yes					iCMs vs. SenCMs	-0.95	-1.412 to -0.4881	Yes	**	0.0068	A-B
				Geisser-Greenhouse's epsilon	0.5884					iCMs vs. SenCMs + HK	-0.32	-0.9429 to 0.3029	No	ns	0.2274	A-C
				R squared	0.9244					SenCMs vs. SenCMs + HK	0.63	0.3730 to 0.8870	Yes	**	0.0041	B-C
				Was the matching effective?						Test details	Mean 1	Mean 2	Mean Diff.	SE of diff.	n1	n2	q	DF
				F	3.406					iCMs vs. SenCMs	1	1.95	-0.95	0.1105	4	4	12.16	3
				P value	0.094					iCMs vs. SenCMs + HK	1	1.32	-0.32	0.1491	4	4	3.036	3
				P value summary	ns					SenCMs vs. SenCMs + HK	1.95	1.32	0.63	0.06151	4	4	14.48	3
				Is there significant matching (P < 0.05)?	No
				R squared	0.1141					Compact letter display
										SenCMs	A
				ANOVA table	SS	DF	MS	F (DFn, DFd)	P value	SenCMs + HK	B
				Treatment (between columns)	1.869	2	0.9345	F (1.177, 3.530) = 36.68	P=0.0052	iCMs	B
				Individual (between rows)	0.2603	3	0.08678	F (3, 6) = 3.406	P=0.0940
				Residual (random)	0.1529	6	0.02548
				Total	2.282	11
				Data summary
				Number of treatments (columns)	3
				Number of subjects (rows)	4
				Number of missing values	0

## Sheet: Figure 4 f
	DOXO baseline	DOXO day 6				day 0	day 6 DOXO+ HK	day 3 DOXO
0	5.10417	8.22917			0	0	0	19.6875
0.12	3.02083	11.1458			0.12	0.256825	-1.68837	25.5208
0.24	5.625	29.8958			0.24	-0.210129	-0.716146	24.7917
0.36	1.14583	14.2708			0.36	-0.210129	1.30208	14.5833
0.48	-3.54167	9.16667			0.48	-0.423851	0.659722	16.875
0.6	1.77083	7.08333			0.6	0.0269396	0.0130209	19.6875
0.72	-1.04167	17.9167			0.72	0.211925	1.70573	27.1875
0.84	4.6875	22.0833			0.84	1.30388	1.98351	22.3958
0.96	0.520833	4.375			0.96	0.434627	0.203993	21.1458
1.08	-4.47917	20.8333			1.08	0.272989	1.2934	16.6667
1.2	-5.10417	17.7083			1.2	0.470546	0.93316	21.9792
1.32	-2.70833	23.125			1.32	-1.27694	2.30903	23.0208
1.44	-1.45833	9.16667			1.44	-0.957255	2.92535	26.3542
1.56	-0.520833	20.3125			1.56	0.488506	1.67535	30
1.68	-7.1875	16.875			1.68	-0.00718383	2.4349	24.0625
1.8	-1.77083	11.4583			1.8	0.080819	3.51997	24.6875
1.92	-3.85417	11.1458			1.92	0.353807	3.30729	18.8542
2.04	-1.875	15.7292			2.04	0.682471	4.73958	19.2708
2.16	6.66667	21.9792			2.16	0.536997	3.71094	17.9167
2.28	-4.16667	16.5625			2.28	1.36315	2.44358	20.3125
2.4	8.64583	8.125			2.4	0.998563	2.14844	22.3958
2.52	4.16667	17.2917			2.52	1.32004	3.25955	22.7083
2.64	-3.64583	2.60417			2.64	0.797414	3.23785	27.9167
2.76	4.79167	22.8125			2.76	0.711207	4.37066	27.6042
2.88	-3.54167	8.75			2.88	0.492098	3.57639	23.4375
3	4.47917	2.08333			3	0.775862	3.64583	22.0833
3.12	-0.625	16.9792			3.12	0.519038	3.02951	16.6667
3.24	-0.520833	17.6042			3.24	1.06861	5.38194	20.3125
3.36	2.70833	19.375			3.36	0.592672	5.07812	14.5833
3.48	4.16667	12.1875			3.48	0.680675	6.63629	23.3333
3.6	-2.60417	16.5625			3.6	0.395115	5.39497	16.25
3.72	0.729167	16.3542			3.72	1.05244	6.11111	22.9167
3.84	8.75	13.8542			3.84	0.314296	5.23872	18.125
3.96	0.833333	24.6875			3.96	0.305316	5.03038	23.3333
4.08	6.66667	9.79167			4.08	0.386135	6.28038	26.1458
4.2	-3.64583	20.625			4.2	1.14224	5.90712	19.1667
4.32	5	25			4.32	1.22845	6.07639	22.7083
4.44	5.625	9.0625			4.44	0.587285	5.12153	23.6458
4.56	1.45833	16.4583			4.56	0.854885	6.10677	25.8333
4.68	6.77083	11.25			4.68	0.12931	7.07031	25.625
4.8	3.75	20.7292			4.8	0.853089	6.63194	23.5417
4.92	-1.04167	17.6042			4.92	0.465158	7.76042	25.625
5.04	3.95833	36.1458			5.04	-0.409483	7.10938	22.8125
5.16	5.52083	20.625			5.16	0.671695	10.1519	17.1875
5.28	-0.416667	22.5			5.28	0.704023	8.75434	20.9375
5.4	3.125	25.5208			5.4	0.716595	7.92101	20.4167
5.52	4.375	20			5.52	0.206537	8.84983	15.9375
5.64	9.79167	19.8958			5.64	1.15302	7.97743	19.4792
5.76	8.22917	19.1667			5.76	1.04885	8.48524	27.0833
5.88	5.20833	14.5833			5.88	1.18894	7.61719	15.7292
6	11.7708	40.9375			6	1.162	8.25955	22.3958
6.12	6.25	42.6042			6.12	0.0610633	7.4566	24.5833
6.24	-1.14583	21.3542			6.24	0.856681	9.1276	26.9792
6.36	3.33333	24.7917			6.36	0.493894	7.99045	21.0417
6.48	6.97917	25.5208			6.48	0.784842	9.26215	21.4583
6.6	4.0625	19.375			6.6	1.76006	9.42274	22.3958
6.72	6.97917	18.2292			6.72	0.538793	8.15972	20.7292
6.84	11.4583	23.125			6.84	-0.0880029	8.44618	24.5833
6.96	6.14583	18.6458			6.96	0.520833	9.32292	20.1042
7.08	11.875	22.1875			7.08	0.0933908	9.0842	22.2917
7.2	13.8542	22.1875			7.2	0.343032	8.68924	19.7917
7.32	11.25	18.6458			7.32	0.605244	6.88368	14.1667
7.44	12.9167	17.2917			7.44	-0.197557	7.94271	21.6667
7.56	25.1042	29.2708			7.56	-8.22133e-09	8.20747	24.5833
7.68	16.4583	24.8958			7.68	0.326868	9.6875	23.4375
7.8	22.8125	27.7083			7.8	0.677083	10.2604	21.3542
7.92	21.9792	28.8542			7.92	0.420259	10.2604	27.0833
8.04	21.6667	40.625			8.04	0.783046	9.80035	20.625
8.16	18.9583	30.8333			8.16	0.736351	12.1918	12.8125
8.28	20.8333	33.2292			8.28	0.556753	10.6163	17.8125
8.4	20.625	36.9792			8.4	0.917744	9.39236	15.9375
8.52	19.8958	33.3333			8.52	0.357399	8.54167	19.375
8.64	15	33.2292			8.64	0.721983	9.43576	18.0208
8.76	14.8958	24.7917			8.76	0.184986	8.55469	19.8958
8.88	20.4167	33.6458			8.88	1.21408	9.00173	15.2083
9	18.8542	49.6875			9	1.27155	9.70052	22.7083
9.12	26.6667	51.5625			9.12	1.89296	8.61545	24.375
9.24	14.6875	56.9792			9.24	1.6523	8.96267	24.5833
9.36	23.9583	43.75			9.36	1.30388	9.80035	21.875
9.48	25	52.9167			9.48	0.720187	9.44444	16.875
9.6	28.125	60.4167			9.6	0.0754311	10.6554	25.3125
9.72	30.5208	61.875			9.72	0.829741	11.2891	26.5625
9.84	24.1667	55.625			9.84	1.55352	10.3429	26.25
9.96	21.3542	63.8542			9.96	1.59662	9.07552	22.7083
10.08	9.89583	62.7083			10.08	1.32184	10.9375	28.5417
10.2	16.4583	55.7292			10.2	0.208333	8.74132	25.2083
10.32	20.4167	75.3125			10.32	0.499282	8.71528	20.625
10.44	20	68.9583			10.44	0.996767	10.0608	12.2917
10.56	23.2292	68.9583			10.56	1.36674	9.58767	20
10.68	24.375	68.9583			10.68	1.72055	9.1059	24.7917
10.8	21.3542	80.4167			10.8	0.829741	10.204	22.5
10.92	22.6042	79.2708			10.92	1.53017	10.434	19.7917
11.04	31.0417	81.7708			11.04	1.37751	10.4514	23.75
11.16	27.2917	101.354			11.16	0.50467	10.5208	18.9583
11.28	35.7292	86.6667			11.28	0.985992	11.1155	22.8125
11.4	23.125	98.9583			11.4	1.92349	10.0087	18.8542
11.52	32.5	111.979			11.52	1.60201	9.92188	21.3542
11.64	31.875	97.3958			11.64	2.69037	10.0564	20.2083
11.76	33.5417	109.583			11.76	0.592672	10.3342	22.3958
11.88	37.6042	105.104			11.88	0.993175	11.9748	24.2708
12	37.9167	109.688			12	1.47809	10.6033	20.1042
12.12	42.9167	118.75			12.12	1.787	12.0616	22.1875
12.24	39.8958	121.354			12.24	1.21947	12.1875	21.5625
12.36	43.75	138.958			12.36	1.00216	11.0851	17.8125
12.48	49.0625	136.25			12.48	-0.0862068	10.4557	21.0417
12.6	54.0625	136.771			12.6	-0.143678	11.0807	26.25
12.72	59.2708	141.146			12.72	0.827945	10.7639	18.0208
12.84	62.1875	135.521			12.84	-0.0826149	11.1198	22.0833
12.96	58.125	150.104			12.96	1.70797	10.5165	16.0417
13.08	55.5208	148.021			13.08	0.522629	11.1979	23.3333
13.2	55.5208	155.833			13.2	1.33441	11.6233	25
13.32	68.6458	146.667			13.32	0.975215	10.2387	19.375
13.44	61.4583	157.292			13.44	2.04921	11.467	22.0833
13.56	65.8333	161.875			13.56	1.92888	11.8229	19.375
13.68	65.2083	159.896			13.68	0.747126	12.0616	17.6042
13.8	70.7292	148.438			13.8	1.31825	12.9036	23.125
13.92	73.8542	161.146			13.92	1.41523	10.9939	16.4583
14.04	75.7292	172.5			14.04	0.815374	11.6753	22.7083
14.16	85.3125	152.396			14.16	1.2482	12.5174	22.5
14.28	76.4583	161.146			14.28	1.51042	12.296	20.5208
14.4	81.875	164.167			14.4	2.0995	14.3446	20.7292
14.52	90.2083	160.312			14.52	1.53736	13.3116	22.7083
14.64	90.5208	159.583			14.64	1.66846	12.6606	16.0417
14.76	90.625	153.125			14.76	1.63434	11.9401	18.4375
14.88	91.5625	157.5			14.88	0.768678	13.0816	21.9792
15	95.625	152.083			15	0.865661	12.1658	23.3333
15.12	93.8542	151.25			15.12	0.127514	11.4497	19.375
15.24	99.5833	151.562			15.24	0.797414	13.4245	18.9583
15.36	95.4167	147.5			15.36	2.57184	13.3941	20
15.48	103.958	141.771			15.48	2.18032	12.8559	16.0417
15.6	101.771	145.417			15.6	1.62536	13.1033	16.3542
15.72	106.667	129.688			15.72	0.867457	12.7257	22.2917
15.84	102.396	137.708			15.84	1.00036	13.5634	16.5625
15.96	113.438	140.417			15.96	1.92708	13.4939	24.6875
16.08	116.771	146.562			16.08	2.41559	13.0642	15.3125
16.2	103.438	137.917			16.2	1.26796	12.3611	18.4375
16.32	115.104	130.833			16.32	1.92708	12.3698	21.5625
16.44	114.375	123.125			16.44	1.58226	14.4097	17.9167
16.56	115.417	133.229			16.56	1.31286	13.4939	20.2083
16.68	109.792	115.729			16.68	1.68103	13.4462	22.0833
16.8	109.479	120.208			16.8	2.01329	14.4227	23.6458
16.92	112.292	122.5			16.92	1.35776	13.5417	25.7292
17.04	121.458	112.396			17.04	1.79777	13.4549	25
17.16	123.229	111.146			17.16	2.00611	14.3663	27.5
17.28	120	99.6875			17.28	1.16559	14.3142	21.25
17.4	123.333	101.146			17.4	1.67205	13.9106	14.6875
17.52	120.625	96.0417			17.52	1.87859	15.1476	17.6042
17.64	121.667	98.8542			17.64	0.996767	13.8108	18.125
17.76	135.521	81.3542			17.76	1.34698	14.0538	15.5208
17.88	127.708	76.7708			17.88	1.99533	12.0616	12.7083
18	115.208	87.2917			18	0.908764	12.0616	20.7292
18.12	119.375	70.625			18.12	1.18714	12.6389	20.9375
18.24	122.188	76.6667			18.24	2.00072	11.6884	19.2708
18.36	130.312	68.75			18.36	1.81932	13.8325	18.3333
18.48	129.688	58.9583			18.48	1.84267	14.6571	23.4375
18.6	129.062	61.6667			18.6	1.95582	13.7196	16.9792
18.72	125	54.7917			18.72	2.0079	14.5269	18.5417
18.84	127.708	60.625			18.84	1.75647	14.3707	21.25
18.96	122.396	58.6458			18.96	1.10812	13.0252	13.8542
19.08	120.625	60.1042			19.08	0.783046	11.6319	17.0833
19.2	129.792	48.6458			19.2	1.32363	13.355	16.5625
19.32	115	47.0833			19.32	1.73671	15.0521	21.0417
19.44	118.958	37.7083			19.44	1.71336	13.9757	21.3542
19.56	129.375	44.2708			19.56	1.52119	15.013	17.1875
19.68	131.667	40.1042			19.68	1.10812	14.2101	19.1667
19.8	127.917	31.7708			19.8	0.915948	14.2405	16.7708
19.92	122.083	17.7083			19.92	0.905172	12.8559	18.6458
20.04	124.479	25			20.04	1.37751	15.191	17.5
20.16	133.958	27.5			20.16	1.84088	14.4792	16.5625
20.28	122.083	20.625			20.28	1.93966	13.1554	15.3125
20.4	125.104	15.9375			20.4	2.04741	13.6024	16.6667
20.52	121.042	14.7917			20.52	2.9921	14.9219	24.7917
20.64	123.542	9.47917			20.64	2.17852	14.5443	16.6667
20.76	127.917	6.97917			20.76	2.47845	14.6788	21.1458
20.88	137.604	5.83333			20.88	1.95941	15.0955	16.25
21	129.375	-3.22917			21	1.57866	13.7066	17.0833
21.12	132.188	-5.52083			21.12	2.35093	12.8038	18.9583
21.24	131.979	-5.72917			21.24	2.52514	13.4028	18.0208
21.36	126.458	1.875			21.36	2.11566	13.3811	21.875
21.48	131.979	-13.8542			21.48	1.63254	14.3446	26.7708
21.6	130.208	-21.5625			21.6	1.76185	14.4488	24.7917
21.72	127.5	-20.1042			21.72	2.73886	12.7561	22.0833
21.84	124.896	-32.9167			21.84	2.16236	14.1884	19.375
21.96	125	-28.8542			21.96	2.02227	14.6528	20.9375
22.08	131.979	-35.2083			22.08	1.88937	15.3733	22.3958
22.2	128.229	-28.4375			22.2	1.60022	13.8064	28.75
22.32	131.25	-45.7292			22.32	2.79274	13.5069	23.5417
22.44	131.25	-47.5			22.44	2.27191	14.2535	30.9375
22.56	130.833	-50.4167			22.56	2.25934	13.9627	31.6667
22.68	124.583	-47.7083			22.68	2.33297	14.9696	31.0417
22.8	131.562	-51.6667			22.8	2.33836	15.1736	40.1042
22.92	122.812	-54.6875			22.92	2.4551	14.783	40
23.04	133.125	-58.2292			23.04	2.16774	15.23	40.8333
23.16	133.75	-56.9792			23.16	2.05639	13.8585	39.375
23.28	140.833	-79.375			23.28	2.10129	15.1736	43.2292
23.4	143.646	-58.75			23.4	2.03125	15.395	36.9792
23.52	145.729	-77.9167			23.52	2.41739	17.1571	40.4167
23.64	152.5	-74.5833			23.64	2.36351	17.7083	41.875
23.76	145.625	-89.5833			23.76	0.899784	16.9748	40
23.88	162.083	-88.5417			23.88	1.48887	18.7674	38.9583
24	171.875	-96.5625			24	1.73671	19.158	39.4792
24.12	177.708	-107.083			24.12	1.34339	18.98	45.2083
24.24	195.312	-101.875			24.24	1.85345	20.3776	45.9375
24.36	206.354	-111.875			24.36	2.02766	21.5885	36.7708
24.48	221.667	-124.896			24.48	1.97019	20.9115	44.2708
24.6	225.417	-127.188			24.6	1.87859	22.4306	39.6875
24.72	228.958	-138.646			24.72	1.46372	24.2274	39.4792
24.84	192.396	-131.979			24.84	2.33477	25.7205	41.0417
24.96	111.771	-137.292			24.96	2.08872	26.7535	44.0625
25.08	-60.8333	-148.125			25.08	1.97019	26.862	49.2708
25.2	-285.729	-149.896			25.2	1.41523	27.5564	36.4583
25.32	-503.854	-157.708			25.32	2.1408	26.4757	40.2083
25.44	-648.333	-169.375			25.44	2.65445	28.2856	44.8958
25.56	-751.771	-186.25			25.56	2.33118	28.7023	46.6667
25.68	-795.729	-187.396			25.68	2.82866	29.1971	42.0833
25.8	-834.375	-198.229			25.8	3.11422	31.5929	44.0625
25.92	-858.229	-193.021			25.92	2.17134	29.7917	41.875
26.04	-868.646	-193.229			26.04	2.24677	30.2561	36.875
26.16	-875.521	-216.146			26.16	1.25898	30.3429	39.8958
26.28	-869.583	-223.854			26.28	1.73671	30.7205	37.8125
26.4	-831.354	-240.312			26.4	2.50718	29.2144	45
26.52	-782.917	-251.875			26.52	2.52514	30.1953	44.6875
26.64	-732.812	-272.292			26.64	2.0528	29.8872	39.7917
26.76	-711.146	-288.854			26.76	2.55388	29.8785	42.3958
26.88	-693.229	-299.896			26.88	3.06753	29.6007	47.5
27	-686.042	-315.625			27	1.75647	29.375	49.4792
27.12	-691.354	-342.5			27.12	2.13721	30.7682	47.1875
27.24	-684.792	-383.021			27.24	1.61458	29.8438	34.5833
27.36	-691.875	-435.312			27.36	2.11027	30.5208	39.2708
27.48	-685.104	-470.208			27.48	2.39763	30.204	39.0625
27.6	-688.646	-543.542			27.6	2.37608	29.4314	41.0417
27.72	-675.833	-621.354			27.72	2.25754	29.5877	44.6875
27.84	-683.125	-712.917			27.84	2.48024	30.7509	49.8958
27.96	-671.354	-817.5			27.96	1.97019	30.1302	54.2708
28.08	-664.062	-893.229			28.08	1.9199	30.7943	52.6042
28.2	-670.104	-950.625			28.2	2.07615	29.1927	51.5625
28.32	-672.5	-943.542			28.32	2.29526	28.3029	50.9375
28.44	-666.667	-930.521			28.44	1.77981	27.5043	62.2917
28.56	-655.833	-904.479			28.56	2.58621	26.7101	59.6875
28.68	-662.812	-901.979			28.68	2.98671	27.8429	61.4583
28.8	-655.417	-897.292			28.8	1.33621	28.3984	71.3542
28.92	-646.146	-888.438			28.92	1.32364	28.9497	74.5833
29.04	-645.521	-900.208			29.04	1.79957	28.724	79.6875
29.16	-634.688	-905.625			29.16	1.75826	29.0061	71.4583
29.28	-631.458	-900.312			29.28	2.73527	27.7604	75.5208
29.4	-624.167	-890.521			29.4	3.00467	28.0382	77.3958
29.52	-617.917	-905			29.52	2.39943	28.75	70.4167
29.64	-610.833	-882.292			29.64	2.22162	27.9904	79.1667
29.76	-599.583	-881.979			29.76	2.38506	27.0616	81.5625
29.88	-584.062	-859.479			29.88	3.00287	27.7474	75.3125
30	-580.729	-882.708			30	3.3028	27.5608	75.625
30.12	-568.854	-881.562			30.12	3.34231	27.6215	82.3958
30.24	-558.75	-876.979			30.24	2.10488	26.7665	82.7083
30.36	-526.354	-865.104			30.36	2.98132	26.7925	69.2708
30.48	-529.688	-851.771			30.48	2.07435	26.9054	76.25
30.6	-509.896	-845.625			30.6	2.80352	25.6554	74.0625
30.72	-485.625	-847.5			30.72	3.56681	28.4852	77.5
30.84	-476.458	-841.042			30.84	2.67062	29.4705	76.3542
30.96	-452.396	-825			30.96	2.26113	28.98	76.4583
31.08	-434.271	-823.646			31.08	3.0801	29.0451	72.6042
31.2	-392.396	-814.271			31.2	3.18427	27.5521	68.5417
31.32	-380.938	-776.771			31.32	3.19145	28.4245	70.5208
31.44	-353.958	-762.708			31.44	3.21659	27.8993	67.9167
31.56	-338.854	-717.708			31.56	3.02981	28.6502	72.8125
31.68	-312.917	-714.688			31.68	3.62249	29.8568	73.4375
31.8	-308.333	-682.708			31.8	3.40338	29.3142	69.7917
31.92	-288.958	-661.25			31.92	2.88793	29.197	71.0417
32.04	-274.896	-613.229			32.04	3.58118	28.4766	68.75
32.16	-243.438	-594.167			32.16	4.20259	28.4115	61.4583
32.28	-243.229	-551.771			32.28	4.22234	28.0252	67.8125
32.4	-229.062	-512.917			32.4	4.65338	29.0755	57.5
32.52	-217.292	-481.667			32.52	2.92206	28.2075	61.3542
32.64	-202.917	-449.271			32.64	2.39583	29.6137	57.9167
32.76	-200.208	-413.75			32.76	2.8143	29.579	61.1458
32.88	-191.458	-379.375			32.88	3.74461	28.6068	64.375
33	-178.958	-350.104			33	2.74964	27.9688	60.625
33.12	-165.938	-320			33.12	2.89871	29.1927	63.5417
33.24	-159.062	-286.875			33.24	3.22378	28.7326	53.5417
33.36	-144.167	-266.354			33.36	3.84878	28.9714	59.1667
33.48	-137.708	-255.208			33.48	2.85381	27.9036	56.4583
33.6	-126.667	-225.521			33.6	4.18642	27.4913	54.6875
33.72	-118.021	-210.104			33.72	2.84483	28.2118	58.2292
33.84	-114.271	-201.562			33.84	2.9041	28.533	55.7292
33.96	-113.958	-171.458			33.96	3.27586	28.7326	60
34.08	-101.25	-164.896			34.08	2.49641	27.7865	57.3958
34.2	-97.3958	-167.083			34.2	3.40517	29.7613	62.2917
34.32	-97.8125	-144.479			34.32	3.71947	26.7925	63.3333
34.44	-85.1042	-137.188			34.44	4.01401	27.6866	59.7917
34.56	-85.9375	-131.667			34.56	3.1681	27.7908	60.8333
34.68	-82.5	-135.833			34.68	3.93678	27.8906	62.2917
34.8	-79.1667	-119.062			34.8	4.14332	27.1788	57.1875
34.92	-79.1667	-109.167			34.92	4.23671	27.2873	53.75
35.04	-74.2708	-98.5417			35.04	3.33154	26.7274	57.5
35.16	-69.8958	-111.354			35.16	4.20797	27.9427	50.9375
35.28	-70.7292	-104.167			35.28	4.48815	27.5694	51.6667
35.4	-63.0208	-100.938			35.4	4.49174	25.6554	55.7292
35.52	-67.6042	-97.2917			35.52	3.93319	25.816	54.4792
35.64	-68.8542	-111.771			35.64	3.96911	25.421	58.2292
35.76	-62.3958	-93.4375			35.76	3.68355	26.3238	60.3125
35.88	-65.1042	-92.3958			35.88	2.72809	25.1042	53.3333
36	-61.6667	-94.7917			36	4.50431	25.7682	57.5
36.12	-49.2708	-82.8125			36.12	4.26904	25.0911	63.75
36.24	-54.7917	-86.3542			36.24	3.10524	25.829	62.0833
36.36	-54.6875	-80.8333			36.36	3.31358	25.0477	59.5833
36.48	-51.9792	-90.2083			36.48	3.98348	26.1762	58.6458
36.6	-54.4792	-91.0417			36.6	4.18822	27.8255	59.0625
36.72	-50.9375	-88.6458			36.72	5.19756	26.4757	56.7708
36.84	-46.4583	-84.8958			36.84	4.76113	27.5781	48.4375
36.96	-54.8958	-83.6458			36.96	4.56358	27.27	54.7917
37.08	-43.9583	-79.5833			37.08	4.6875	27.7734	51.25
37.2	-42.8125	-80.8333			37.2	4.57795	29.5139	46.4583
37.32	-48.3333	-78.9583			37.32	4.66236	27.0182	42.3958
37.44	-42.6042	-91.4583			37.44	4.13793	29.7483	38.2292
37.56	-48.8542	-65.625			37.56	5.0018	28.546	39.2708
37.68	-46.0417	-78.0208			37.68	5.6232	27.8082	41.3542
37.8	-46.5625	-82.1875			37.8	4.72701	28.1337	40.625
37.92	-42.7083	-76.9792			37.92	4.49533	30.6858	42.1875
38.04	-46.7708	-61.4583			38.04	5.25323	29.9219	41.25
38.16	-42.0833	-62.9167			38.16	5.0467	29.4488	42.6042
38.28	-37.5	-83.9583			38.28	5.57471	29.4705	46.6667
38.4	-41.875	-79.8958			38.4	5.8028	29.5052	38.8542
38.52	-34.8958	-77.3958			38.52	6.43139	30.2691	38.8542
38.64	-36.4583	-72.0833			38.64	5.6681	30.9809	41.1458
38.76	-43.125	-60.3125			38.76	6.19971	29.3012	35.9375
38.88	-37.5	-71.6667			38.88	5.537	31.1892	42.7083
39	-29.6875	-67.3958			39	5.90338	28.1597	46.3542
39.12	-29.375	-80.2083			39.12	5.87464	28.4462	46.9792
39.24	-30.4167	-57.9167			39.24	5.7148	29.2361	42.1875
39.36	-36.25	-64.375			39.36	6.05065	30.6901	36.5625
39.48	-34.2708	-68.5417			39.48	5.77586	29.987	35.2083
39.6	-21.7708	-66.9792			39.6	6.10812	29.6181	35.9375
39.72	-29.7917	-61.9792			39.72	6.69001	27.9297	38.3333
39.84	-26.7708	-48.6458			39.84	6.27514	29.7396	39.7917
39.96	-26.25	-71.25			39.96	8.10165	27.7865	39.7917
40.08	-25	-62.6042			40.08	6.73851	29.0799	47.7083
40.2	-26.875	-59.4792			40.2	6.99892	28.1597	50.3125
40.32	-23.6458	-54.375			40.32	8.02083	28.6155	47.0833
40.44	-22.3958	-58.6458			40.44	6.54813	27.9818	50.3125
40.56	-22.9167	-61.1458			40.56	7.56825	29.3229	52.6042
40.68	-23.9583	-52.9167			40.68	7.63829	28.7543	45
40.8	-18.8542	-66.875			40.8	7.90769	28.5677	44.2708
40.92	-21.875	-61.3542			40.92	7.96516	29.2882	40.8333
41.04	-15.4167	-57.0833			41.04	7.14979	29.0408	39.8958
41.16	-12.8125	-61.25			41.16	7.1444	28.099	39.4792
41.28	-22.1875	-61.3542			41.28	7.8556	27.3437	43.75
41.4	-25.7292	-68.6458			41.4	8.69971	27.3568	44.1667
41.52	-26.6667	-69.1667			41.52	9.00144	28.8238	39.0625
41.64	-17.8125	-52.3958			41.64	9.74497	28.1597	37.2917
41.76	-17.3958	-47.9167			41.76	11.3793	26.4887	33.9583
41.88	-15.9375	-66.25			41.88	12.3994	27.5868	31.0417
42	-10	-51.3542			42	12.6293	26.7708	30.5208
42.12	-12.1875	-62.9167			42.12	13.9601	27.1788	27.7083
42.24	-16.5625	-54.6875			42.24	14.9677	25.178	29.1667
42.36	-12.9167	-59.0625			42.36	16.241	26.9705	32.8125
42.48	-12.9167	-57.1875			42.48	17.2863	27.9384	34.2708
42.6	-18.6458	-45.3125			42.6	17.9759	27.8212	35
42.72	-9.6875	-48.75			42.72	19.3175	27.6606	41.25
42.84	-11.25	-53.75			42.84	19.4558	26.4323	31.5625
42.96	-20.8333	-50.8333			42.96	21.3398	28.3247	33.5417
43.08	-14.2708	-44.6875			43.08	22.0672	26.8142	37.0833
43.2	-10	-65.2083			43.2	23.0945	26.7752	33.2292
43.32	-16.25	-48.4375			43.32	24.9174	26.3368	28.125
43.44	-6.66667	-48.3333			43.44	26.2213	27.3351	25.3125
43.56	-11.5625	-50.8333			43.56	25.9878	27.0052	31.1458
43.68	-13.2292	-45.8333			43.68	27.4497	28.3767	30.2083
43.8	-9.58333	-44.8958			43.8	29.5941	28.0642	34.8958
43.92	-14.375	-54.4792			43.92	30.6466	26.7839	27.0833
44.04	-6.97917	-50.9375			44.04	32.06	27.4132	43.0208
44.16	-0.625	-50.5208			44.16	33.8865	27.3177	31.4583
44.28	9.6875	-47.7083			44.28	34.7755	27.2656	31.7708
44.4	-4.16667	-49.5833			44.4	35.7274	28.0556	33.5417
44.52	-6.97917	-51.4583			44.52	37.4497	26.1979	33.6458
44.64	-3.125	-50.4167			44.64	38.3657	26.4714	35.625
44.76	-5.20833	-36.25			44.76	39.12	28.0165	35.625
44.88	3.64583	-46.7708			44.88	39.7252	29.5356	39.7917
45	-2.29167	-42.9167			45	41.2267	29.2188	30.5208
45.12	0.9375	-40.625			45.12	41.3362	28.355	37.1875
45.24	-1.66667	-43.8542			45.24	42.9777	29.0972	39.2708
45.36	7.39583	-53.4375			45.36	44.6947	28.6545	34.5833
45.48	-0.104167	-41.5625			45.48	45.1167	27.4609	26.25
45.6	4.27083	-42.7083			45.6	45.6861	27.3177	17.0833
45.72	-7.1875	-41.1458			45.72	47.1228	26.8837	-2.91667
45.84	6.25	-43.3333			45.84	46.7277	26.5278	-17.0833
45.96	10.5208	-31.875			45.96	49.3588	28.0686	-23.125
46.08	6.45833	-39.5833			46.08	50.018	29.1884	-33.6458
46.2	9.27083	-32.2917			46.2	51.6397	27.0529	-39.0625
46.32	4.58333	-34.0625			46.32	51.9576	25.6901	-51.1458
46.44	11.5625	-37.2917			46.44	52.8053	22.8906	-55.1042
46.56	7.39583	-33.3333			46.56	53.6422	20.3342	-61.875
46.68	17.3958	-34.6875			46.68	54.894	20.6293	-66.9792
46.8	10.625	-31.1458			46.8	56.4206	18.8368	-71.6667
46.92	14.375	-35.5208			46.92	57.4084	15.8377	-71.25
47.04	14.1667	-28.125			47.04	61.0399	14.6311	-71.9792
47.16	8.54167	-42.5			47.16	64.6031	13.5026	-74.7917
47.28	15	-35.7292			47.28	65.0359	11.6363	-74.1667
47.4	4.6875	-42.2917			47.4	65.0269	12.5347	-74.0625
47.52	7.39583	-44.5833			47.52	67.5718	11.059	-67.5
47.64	13.2292	-31.9792			47.64	70.9591	12.3915	-65.7292
47.76	16.1458	-42.8125			47.76	75.1311	12.7908	-59.1667
47.88	16.7708	-22.1875			47.88	79.1164	11.4757	-65.7292
48	17.3958	-35.8333			48	84.3247	10.4253	-60.625
48.12	17.2917	-34.375			48.12	90.167	9.0191	-61.25
48.24	17.5	-30.1042			48.24	95.6717	4.44879	-56.25
48.36	18.4375	-56.0417			48.36	101.683	0.746528	-55.4167
48.48	22.6042	-34.2708			48.48	107.805	-1.60156	-52.9167
48.6	26.6667	-30.1042			48.6	115.264	-4.80903	-57.1875
48.72	16.9792	-33.125			48.72	123.276	-7.69965	-54.2708
48.84	19.6875	-41.4583			48.84	133.26	-10.9679	-48.0208
48.96	18.5417	-27.6042			48.96	143.168	-14.2969	-50.625
49.08	25.5208	-32.8125			49.08	151.852	-18.4462	-47.2917
49.2	31.4583	-11.6667			49.2	162.049	-18.5807	-45.3125
49.32	25.3125	-33.6458			49.32	170.011	-22.6953	-46.6667
49.44	20.8333	-34.375			49.44	176.018	-24.5877	-45.7292
49.56	15.4167	-31.9792			49.56	178.436	-26.0677	-49.7917
49.68	23.6458	-37.9167			49.68	175.69	-29.566	-44.4792
49.8	26.5625	-18.75			49.8	166.571	-31.7361	-40.2083
49.92	19.4792	-31.1458			49.92	152.46	-31.1328	-38.6458
50.04	22.8125	-20.4167			50.04	137.365	-32.3481	-44.0625
50.16	23.4375	-24.375			50.16	125.318	-29.0712	-38.75
50.28	24.0625	-21.25			50.28	117.838	-26.8186	-33.9583
50.4	23.6458	-29.5833			50.4	115.727	-22.4002	-42.0833
50.52	27.3958	-38.6458			50.52	116.501	-19.8047	-38.75
50.64	27.2917	-28.4375			50.64	123.285	-17.0747	-33.6458
50.76	40.1042	-31.4583			50.76	133.52	-12.487	-35.5208
50.88	31.0417	-25.8333			50.88	146.376	-11.1111	-32.1875
51	30.625	-24.1667			51	160.481	-9.86979	-32.2917
51.12	17.1875	-23.2292			51.12	173.102	-10.8594	-25.2083
51.24	29.2708	-16.9792			51.24	180.02	-9.69184	-20.2083
51.36	32.3958	-25.625			51.36	182.615	-8.63281	-14.1667
51.48	25.3125	-23.8542			51.48	188.443	-6.66233	-20.9375
51.6	28.6458	-21.25			51.6	194.224	-8.55469	-29.5833
51.72	23.75	-17.3958			51.72	196.853	-9.42274	-41.0417
51.84	36.1458	-28.125			51.84	193.992	-9.56597	-43.125
51.96	27.0833	-28.0208			51.96	186.695	-11.2674	-49.7917
52.08	41.0417	-23.5417			52.08	178.833	-12.4306	-50.5208
52.2	25.1042	-20			52.2	172.696	-12.066	-61.1458
52.32	26.5625	-16.4583			52.32	171.026	-12.9167	-61.5625
52.44	29.375	-18.5417			52.44	168.551	-13.8368	-57.9167
52.56	30.8333	-15.9375			52.56	162.707	-17.105	-61.7708
52.68	37.9167	-33.4375			52.68	153.831	-18.6762	-66.9792
52.8	34.8958	-15.2083			52.8	140.69	-18.9497	-72.3958
52.92	32.1875	-18.3333			52.92	126.525	-20.1345	-74.0625
53.04	32.5	-13.4375			53.04	110.014	-20.1172	-75.3125
53.16	34.4792	-23.125			53.16	92.1516	-19.8003	-76.0417
53.28	35.4167	-20.9375			53.28	76.4511	-20.6988	-84.4792
53.4	42.5	-20.4167			53.4	68.7213	-21.849	-86.9792
53.52	29.5833	-23.75			53.52	59.7396	-23.0122	-92.8125
53.64	33.4375	-9.27083			53.64	41.4476	-22.3741	-90.7292
53.76	38.6458	-15.4167			53.76	18.6674	-22.8689	-95.9375
53.88	37.2917	-21.6667			53.88	-12.0474	-21.3368	-96.875
54	37.0833	-15.1042			54	-47.3276	-22.2309	-94.0625
54.12	45.9375	-25.2083			54.12	-84.824	-24.0104	-100.521
54.24	39.7917	-4.375			54.24	-131.207	-21.9748	-104.688
54.36	39.2708	-7.70833			54.36	-187.832	-24.145	-103.542
54.48	43.2292	-12.9167			54.48	-260.627	-20.855	-107.917
54.6	29.0625	-21.9792			54.6	-347.209	-20.9418	-111.771
54.72	42.9167	-8.85417			54.72	-457.856	-21.9922	-121.562
54.84	47.0833	-13.125			54.84	-585.277	-21.7882	-129.271
54.96	41.6667	-8.02083			54.96	-701.591	-24.3924	-144.792
55.08	44.1667	-12.0833			55.08	-775.298	-26.3411	-156.25
55.2	39.7917	-12.5			55.2	-781.893	-27.5998	-170.625
55.32	42.3958	-13.4375			55.32	-709.336	-28.0122	-187.604
55.44	41.6667	-11.9792			55.44	-566.025	-34.0017	-208.854
55.56	43.5417	-17.8125			55.56	-397.299	-41.8446	-228.438
55.68	40.625	1.97917			55.68	-255.833	-51.3629	-236.458
55.8	43.125	-3.85417			55.8	-159.608	-71.7361	-251.667
55.92	45	-1.14583			55.92	-108.666	-105.412	-267.917
56.04	39.375	0			56.04	-91.1692	-148.038	-278.021
56.16	37.1875	-6.25			56.16	-89.6282	-188.733	-287.292
56.28	44.1667	-1.25			56.28	-87.949	-206.311	-302.083
56.4	42.6042	-12.9167			56.4	-77.1372	-202.452	-317.188
56.52	45.4167	-11.1458			56.52	-68.7715	-185.421	-341.042
56.64	48.2292	-7.5			56.64	-65.4238	-165.004	-350.833
56.76	32.8125	-6.5625			56.76	-63.319	-151.359	-366.875
56.88	43.75	-6.35417			56.88	-65.37	-142.99	-378.229
57	41.5625	-11.9792			57	-68.3405	-136.736	-390.938
57.12	49.8958	-4.47917			57.12	-72.0402	-135.59	-393.021
57.24	52.8125	-1.77083			57.24	-75.4723	-135.621	-397.812
57.36	45.3125	-8.64583			57.36	-76.6505	-134.818	-408.438
57.48	44.1667	-3.33333			57.48	-76.6613	-136.48	-404.792
57.6	40.8333	-8.02083			57.6	-77.7838	-137.882	-412.5
57.72	43.5417	-10.5208			57.72	-80.9034	-138.377	-421.25
57.84	48.3333	-7.70833			57.84	-84.5294	-140.551	-431.979
57.96	51.25	1.14583			57.96	-87.7424	-141.454	-430
58.08	48.75	-4.58333			58.08	-90.5945	-144.583	-432.5
58.2	53.9583	-10.2083			58.2	-91.8463	-148.142	-446.042
58.32	53.125	5.83333			58.32	-93.1771	-148.681	-453.75
58.44	55.4167	2.1875			58.44	-95.4221	-149.141	-460.625
58.56	45.5208	-7.39583			58.56	-97.0959	-151.211	-456.146
58.68	58.6458	-3.75			58.68	-98.547	-151.05	-448.958
58.8	50.7292	-2.08333			58.8	-98.7123	-153.164	-430.625
58.92	52.2917	4.89583			58.92	-97.6077	-152.5	-377.396
59.04	51.4583	-3.22917			59.04	-96.9486	-152.435	-298.958
59.16	48.3333	-3.4375			59.16	-95.9105	-155.048	-199.271
59.28	49.1667	6.97917			59.28	-97.3904	-154.757	-100.417
59.4	43.2292	-2.1875			59.4	-98.4195	-156.042	-27.7083
59.52	40.2083	4.375			59.52	-99.4864	-156.931	7.5
59.64	42.7083	5.3125			59.64	-99.3984	-157.326	14.0625
59.76	45.2083	-3.75			59.76	-100.955	-157.826	10.625
59.88	58.5417	-1.35417			59.88	-101.828	-159.492	3.125
60	50.3125	6.66667			60	-103.779	-159.544	-2.29167
60.12	44.4792	10.8333			60.12	-103.197	-158.841	-22.0833
60.24	52.7083	-3.22917			60.24	-104.312	-159.683	-33.6458
60.36	45.2083	-1.25			60.36	-105.196	-159.24	-46.3542
60.48	50.7292	-3.95833			60.48	-104.17	-160.074	-49.8958
60.6	51.875	0.625			60.6	-104.458	-159.523	-60
60.72	52.5	-1.97917			60.72	-105.894	-161.024	-76.7708
60.84	47.6042	6.04167			60.84	-107.026	-160.721	-79.0625
60.96	55.625	3.33333			60.96	-108.186	-161.072	-79.5833
61.08	50.2083	-1.66667			61.08	-107.997	-162.604	-75.8333
61.2	53.0208	-1.66667			61.2	-110.749	-163.542	-85.3125
61.32	66.0417	-5.72917			61.32	-112.592	-164.089	-96.0417
61.44	56.7708	2.29167			61.44	-113.236	-165.004	-102.5
61.56	53.9583	-2.70833			61.56	-113.624	-165.603	-100.833
61.68	55.8333	2.60417			61.68	-114.732	-165.777	-103.229
61.8	46.1458	2.39583			61.8	-115.76	-166.584	-105.521
61.92	55.625	17.8125			61.92	-116.094	-168.78	-103.125
62.04	55.4167	-4.27083			62.04	-117.62	-170.291	-110.312
62.16	62.2917	1.77083			62.16	-118.116	-169.115	-117.604
62.28	57.7083	9.47917			62.28	-119.414	-169.952	-117.083
62.4	62.7083	12.1875			62.4	-121.449	-169.839	-124.062
62.52	55.4167	9.47917			62.52	-122.268	-171.918	-128.229
62.64	64.0625	-0.9375			62.64	-122.89	-172.643	-124.375
62.76	55.8333	8.02083			62.76	-124.661	-174.045	-131.562
62.88	59.7917	4.0625			62.88	-125.187	-173.746	-130.312
63	48.8542	17.5			63	-125.954	-174.961	-129.896
63.12	55.3125	12.0833			63.12	-126.776	-176.675	-129.896
63.24	57.9167	12.1875			63.24	-127.161	-175.829	-132.917
63.36	55	11.5625			63.36	-128.847	-177.452	-135.104
63.48	58.9583	3.02083			63.48	-131.126	-179.453	-130.833
63.6	58.9583	-7.08333			63.6	-132.328	-179.874	-139.583
63.72	57.1875	2.60417			63.72	-132.505	-181.198	-133.333
63.84	54.2708	16.7708			63.84	-133.147	-179.592	-141.146
63.96	55.2083	10.3125			63.96	-133.511	-179.427	-140
64.08	60.2083	11.4583			64.08	-134.939	-181.007	-141.979
64.2	50	12.3958			64.2	-135.007	-183.325	-144.167
64.32	56.3542	5.10417			64.32	-136.099	-181.506	-141.875
64.44	63.6458	19.0625			64.44	-137.249	-182.396	-143.958
64.56	63.6458	9.58333			64.56	-138.039	-184.631	-146.042
64.68	58.3333	12.0833			64.68	-139.043	-185	-141.042
64.8	57.1875	17.0833			64.8	-140.553	-185.247	-145.312
64.92	64.1667	11.4583			64.92	-140.823	-186.246	-139.479
65.04	61.25	20.3125			65.04	-141.363	-185.99	-146.25
65.16	63.4375	10.625			65.16	-142.015	-186.289	-151.979
65.28	60.2083	13.2292			65.28	-144.05	-185.998	-152.708
65.4	67.7083	15.3125			65.4	-144.319	-186.623	-146.562
65.52	65	5.52083			65.52	-143.815	-187.891	-149.062
65.64	58.3333	17.7083			65.64	-144.283	-187.613	-147.188
65.76	60.9375	10			65.76	-145.591	-188.281	-146.875
65.88	60.5208	21.0417			65.88	-146.909	-189.028	-148.542
66	63.8542	21.875			66	-147.351	-190.634	-144.896
66.12	64.0625	22.7083			66.12	-147.317	-190.72	-149.479
66.24	68.3333	7.70833			66.24	-147.877	-191.172	-148.958
66.36	56.4583	14.2708			66.36	-148.8	-192.331	-145.104
66.48	50.625	10.8333			66.48	-148.421	-191.597	-157.708
66.6	61.3542	3.22917			66.6	-149.515	-192.031	-155.625
66.72	61.25	17.2917			66.72	-150.327	-191.584	-153.958
66.84	64.0625	10.5208			66.84	-149.995	-190.742	-151.042
66.96	58.5417	11.9792			66.96	-150.614	-192.752	-158.333
67.08	56.7708	6.04167			67.08	-150.465	-192.339	-148.021
67.2	62.3958	8.64583			67.2	-151.162	-192.556	-156.25
67.32	63.5417	6.66667			67.32	-152.444	-192.448	-151.458
67.44	68.8542	0.3125			67.44	-153.012	-194.553	-153.75
67.56	66.875	23.4375			67.56	-153.847	-194.74	-154.062
67.68	61.5625	10.7292			67.68	-153.208	-193.85	-153.125
67.8	64.4792	15.7292			67.8	-154.382	-194.089	-149.167
67.92	63.3333	11.5625			67.92	-154.623	-195.851	-153.021
68.04	62.0833	20			68.04	-155.347	-195.095	-161.354
68.16	65	18.75			68.16	-155.366	-195.443	-163.333
68.28	65.2083	15.625			68.28	-155.404	-196.493	-161.25
68.4	63.5417	9.0625			68.4	-155.745	-196.363	-150
68.52	69.5833	16.25			68.52	-156.379	-195.72	-157.604
68.64	59.0625	24.0625			68.64	-157.5	-197.609	-159.583
68.76	68.2292	13.6458			68.76	-157.929	-196.762	-152.083
68.88	64.8958	19.0625			68.88	-157.17	-197.109	-157.292
69	63.4375	13.0208			69	-157.286	-196.753	-158.021
69.12	64.375	14.6875			69.12	-157.703	-197.448	-155.729
69.24	68.5417	17.3958			69.24	-158.504	-197.483	-151.875
69.36	61.7708	8.54167			69.36	-160.363	-197.674	-153.958
69.48	61.4583	16.0417			69.48	-160.627	-198.685	-147.917
69.6	65.9375	13.125			69.6	-160.699	-198.785	-152.812
69.72	61.3542	18.3333			69.72	-161.304	-198.307	-157.604
69.84	72.9167	22.3958			69.84	-161.925	-198.39	-153.854
69.96	70.5208	24.1667			69.96	-161.818	-197.17	-159.062
70.08	72.5	21.1458			70.08	-162.656	-198.798	-151.562
70.2	66.0417	13.4375			70.2	-163.624	-199.462	-151.667
70.32	70.5208	25			70.32	-163.825	-200	-158.542
70.44	69.375	23.125			70.44	-163.87	-198.455	-153.125
70.56	69.1667	13.4375			70.56	-164.386	-198.694	-156.667
70.68	67.1875	20.8333			70.68	-164.533	-200.69	-155.729
70.8	75.8333	20.5208			70.8	-164.934	-200.755	-155.833
70.92	68.3333	20.625			70.92	-164.402	-201.658	-158.333
71.04	73.8542	24.7917			71.04	-162.096	-199.779	-157.396
71.16	68.4375	23.5417			71.16	-159.781	-198.429	-159.688
71.28	71.875	28.4375			71.28	-158.61	-199.097	-158.125
71.4	76.1458	18.2292			71.4	-155.704	-199.51	-166.562
71.52	73.3333	15.2083			71.52	-152.559	-198.715	-160.938
71.64	79.5833	19.8958			71.64	-151.338	-199.718	-160.417
71.76	78.6458	41.9792			71.76	-148.723	-200.009	-161.042
71.88	74.1667	24.5833			71.88	-147.453	-198.589	-157.604
72	63.6458	12.1875			72	-148.037	-198.798	-160.833
72.12	72.3958	17.6042			72.12	-148.017	-198.008	-159.271
72.24	72.9167	24.7917			72.24	-147.967	-197.47	-158.229
72.36	70.8333	22.6042			72.36	-146.952	-198.225	-154.688
72.48	78.6458	29.2708			72.48	-146.988	-197.526	-155.104
72.6	78.8542	24.0625			72.6	-148.157	-198.016	-159.375
72.72	73.5417	16.0417			72.72	-147.527	-197.669	-156.979
72.84	77.6042	22.2917			72.84	-146.936	-197.088	-158.333
72.96	80.5208	12.7083			72.96	-148.666	-198.385	-149.792
73.08	72.9167	16.875			73.08	-148.966	-198.498	-159.167
73.2	76.1458	20.1042			73.2	-149.718	-197.409	-159.792
73.32	79.0625	18.6458			73.32	-149.244	-198.464	-162.083
73.44	76.25	6.25			73.44	-150.219	-197.422	-163.646
73.56	76.25	17.5			73.56	-150.167	-197.218	-155.312
73.68	72.0833	20.2083			73.68	-150.07	-196.011	-151.458
73.8	84.6875	6.77083			73.8	-150.873	-197.769	-164.896
73.92	75	19.2708			73.92	-150.979	-197.83	-158.854
74.04	80.2083	26.1458			74.04	-150.936	-196.163	-153.438
74.16	79.6875	25.625			74.16	-151.496	-197.148	-157.396
74.28	80	20.625			74.28	-151.187	-195.043	-159.583
74.4	67.6042	27.7083			74.4	-150.778	-195.013	-153.229
74.52	75.5208	31.25			74.52	-151.613	-196.832	-164.167
74.64	77.3958	36.0417			74.64	-151.818	-196.593	-157.5
74.76	76.0417	26.7708			74.76	-152.611	-197.205	-157.292
74.88	73.8542	20.7292			74.88	-153.73	-195.26	-160.104
75	72.0833	23.4375			75	-154.477	-196.224	-158.125
75.12	69.2708	18.9583			75.12	-154.583	-195.764	-157.812
75.24	88.125	26.5625			75.24	-156.051	-195.004	-149.896
75.36	76.875	18.8542			75.36	-156.631	-195	-158.542
75.48	75.625	20.1042			75.48	-157.987	-194.041	-158.646
75.6	79.5833	23.4375			75.6	-158.714	-193.798	-158.854
75.72	77.6042	15.9375			75.72	-159.14	-193.316	-158.854
75.84	80.8333	11.875			75.84	-160.465	-192.561	-154.479
75.96	77.3958	23.0208			75.96	-160.754	-193.928	-157.083
76.08	69.8958	33.2292			76.08	-161.584	-192.418	-154.375
76.2	78.8542	25.9375			76.2	-161.076	-191.037	-158.646
76.32	77.2917	29.4792			76.32	-161.751	-191.484	-165.833
76.44	78.8542	25			76.44	-162.918	-191.341	-156.667
76.56	71.875	18.4375			76.56	-163.441	-191.263	-156.458
76.68	84.6875	30.3125			76.68	-163.226	-189.822	-163.438
76.8	83.5417	32.1875			76.8	-161.545	-189.093	-162.396
76.92	76.3542	18.9583			76.92	-160.038	-188.746	-162.812
77.04	79.7917	18.8542			77.04	-157.755	-187.995	-161.042
77.16	79.5833	15.1042			77.16	-154.975	-188.746	-152.604
77.28	77.5	16.25			77.28	-152.188	-186.315	-156.875
77.4	71.6667	24.5833			77.4	-148.816	-186.684	-160.312
77.52	76.1458	28.8542			77.52	-147.277	-186.15	-158.438
77.64	81.9792	34.0625			77.64	-143.54	-185.369	-157.708
77.76	77.2917	19.0625			77.76	-140.814	-185.221	-159.375
77.88	78.5417	14.2708			77.88	-137.773	-185.33	-155.625
78	78.5417	16.25			78	-134.987	-185.655	-152.188
78.12	80.8333	34.6875			78.12	-133.567	-184.753	-151.771
78.24	80.9375	14.1667			78.24	-132.778	-184.279	-151.771
78.36	91.5625	30.4167			78.36	-132.265	-183.646	-154.062
78.48	80.8333	25.9375			78.48	-131.679	-183.55	-148.438
78.6	83.9583	13.3333			78.6	-131.981	-183.759	-152.083
78.72	78.4375	28.75			78.72	-130.891	-183.268	-156.667
78.84	81.4583	35			78.84	-131.158	-184.258	-145.938
78.96	79.5833	23.75			78.96	-131.216	-184.431	-152.396
79.08	80.5208	13.9583			79.08	-129.675	-183.168	-151.875
79.2	91.0417	22.9167			79.2	-129.598	-182.17	-153.542
79.32	76.1458	22.2917			79.32	-128.587	-183.303	-155.104
79.44	79.0625	20.4167			79.44	-128.452	-184.431	-149.479
79.56	78.125	17.3958			79.56	-128.612	-183.251	-147.812
79.68	83.2292	21.875			79.68	-128.114	-184.996	-146.458
79.8	85	25.7292			79.8	-127.548	-183.255	-153.229
79.92	80.2083	15.5208			79.92	-126.528	-182.556	-151.667
80.04	88.5417	32.1875			80.04	-126.877	-183.624	-149.062
80.16	90.3125	25.5208			80.16	-126.202	-183.385	-149.688
80.28	88.9583	33.5417			80.28	-125.517	-182.951	-153.75
80.4	83.4375	25.4167			80.4	-126.695	-181.78	-148.021
80.52	87.9167	26.1458			80.52	-126.48	-182.318	-149.792
80.64	82.8125	23.6458			80.64	-125.282	-180.326	-154.271
80.76	85.7292	25.4167			80.76	-125.693	-182.261	-156.042
80.88	83.0208	14.1667			80.88	-125.176	-180.747	-154.688
81	76.3542	31.875			81	-125.167	-180.135	-148.854
81.12	91.25	32.8125			81.12	-124.828	-181.528	-145.833
81.24	84.0625	29.2708			81.24	-122.522	-180.582	-147.188
81.36	82.0833	31.3542			81.36	-122.428	-179.266	-146.25
81.48	77.8125	26.4583			81.48	-122.365	-180.386	-151.146
81.6	85.4167	24.8958			81.6	-122.861	-179.965	-151.771
81.72	88.4375	32.0833			81.72	-123.437	-178.572	-148.854
81.84	85	28.0208			81.84	-123.026	-178.411	-149.583
81.96	79.2708	36.9792			81.96	-122.276	-177.704	-145.417
82.08	79.7917	8.54167			82.08	-121.952	-178.142	-153.229
82.2	83.8542	32.8125			82.2	-121.794	-178.168	-149.583
82.32	92.6042	30.9375			82.32	-121.983	-177.53	-154.167
82.44	86.0417	17.3958			82.44	-120.884	-178.611	-147.292
82.56	76.6667	27.8125			82.56	-120.16	-177.47	-147.708
82.68	86.3542	31.9792			82.68	-120.307	-174.844	-147.917
82.8	88.5417	33.0208			82.8	-120.665	-175.955	-145.938
82.92	89.5833	20.5208			82.92	-121.184	-176.567	-148.542
83.04	85.4167	24.1667			83.04	-120.555	-174.41	-141.771
83.16	86.25	34.2708			83.16	-119.332	-173.637	-141.042
83.28	73.9583	24.2708			83.28	-120.562	-174.501	-146.667
83.4	85.625	45.9375			83.4	-120.49	-175.469	-143.438
83.52	79.4792	31.4583			83.52	-119.479	-173.993	-147.5
83.64	86.1458	25.1042			83.64	-119.357	-173.72	-143.021
83.76	75	22.6042			83.76	-118.344	-173.134	-141.667
83.88	78.125	34.7917			83.88	-118.606	-173.459	-150
84	86.3542	38.75			84	-118.59	-173.832	-146.458
84.12	82.6042	26.4583			84.12	-117.954	-172.643	-148.438
84.24	79.0625	34.1667			84.24	-118.217	-173.008	-139.271
84.36	77.6042	41.875			84.36	-117.155	-172.956	-138.646
84.48	81.5625	27.6042			84.48	-116.837	-172.031	-142.188
84.6	83.4375	35.2083			84.6	-116.774	-172.383	-141.979
84.72	83.8542	23.125			84.72	-117.306	-171.298	-149.167
84.84	81.9792	29.1667			84.84	-117.013	-171.207	-147.188
84.96	82.6042	21.4583			84.96	-116.749	-172.63	-143.333
85.08	81.5625	32.6042			85.08	-116.783	-171.693	-146.25
85.2	72.7083	28.9583			85.2	-116.597	-168.872	-144.792
85.32	80.7292	40			85.32	-116.263	-167.057	-138.542
85.44	85.8333	35			85.44	-116.008	-165.469	-145.417
85.56	86.5625	24.0625			85.56	-115.982	-162.339	-136.25
85.68	85.2083	34.375			85.68	-116.225	-159.427	-138.125
85.8	86.0417	31.25			85.8	-115.185	-156.081	-138.646
85.92	83.6458	35.1042			85.92	-115.77	-152.917	-138.646
86.04	80.2083	38.0208			86.04	-114.984	-148.22	-140.729
86.16	83.0208	30.625			86.16	-114.511	-145.577	-134.688
86.28	78.6458	37.9167			86.28	-113.937	-144.457	-141.458
86.4	81.6667	32.6042			86.4	-113.709	-141.558	-141.25
86.52	81.0417	38.6458			86.52	-114.732	-138.872	-137.292
86.64	82.7083	41.875			86.64	-113.728	-137.374	-140.104
86.76	85.2083	38.0208			86.76	-113.454	-136.089	-135.312
86.88	78.9583	36.5625			86.88	-113.222	-134.727	-136.458
87	76.5625	35.1042			87	-113.129	-134.826	-139.167
87.12	86.0417	26.9792			87.12	-112.956	-134.939	-141.458
87.24	84.6875	19.8958			87.24	-112.841	-131.076	-137.188
87.36	78.3333	23.2292			87.36	-112.394	-131.081	-141.042
87.48	78.3333	36.5625			87.48	-112.845	-132.556	-138.958
87.6	79.5833	26.7708			87.6	-113.066	-132.04	-135.625
87.72	86.0417	27.8125			87.72	-112.989	-131.74	-139.792
87.84	79.375	31.7708			87.84	-111.812	-129.444	-136.667
87.96	85	35.1042			87.96	-111.607	-130.673	-138.229
88.08	78.2292	33.3333			88.08	-111.929	-128.75	-137.188
88.2	86.6667	31.9792			88.2	-112.405	-130.673	-136.042
88.32	83.8542	38.5417			88.32	-110.6	-129.484	-136.042
88.44	82.0833	34.6875			88.44	-111.43	-128.025	-132.5
88.56	83.4375	27.9167			88.56	-111.586	-128.594	-131.562
88.68	79.2708	38.125			88.68	-110.858	-127.509	-132.917
88.8	88.3333	36.7708			88.8	-110.873	-126.176	-130.833
88.92	79.4792	23.5417			88.92	-111.23	-125.929	-135.625
89.04	83.5417	52.3958			89.04	-110.476	-124.036	-132.812
89.16	87.1875	26.7708			89.16	-110.641	-125.564	-128.229
89.28	79.2708	44.0625			89.28	-110.77	-124.826	-133.854
89.4	92.1875	30.2083			89.4	-110.199	-122.396	-132.5
89.52	88.4375	41.9792			89.52	-109.688	-122.548	-134.479
89.64	80.5208	34.0625			89.64	-110.284	-122.478	-128.854
89.76	88.5417	28.75			89.76	-109.939	-122.409	-136.458
89.88	91.1458	39.4792			89.88	-110.061	-121.927	-133.333
90	97.5	30.4167			90	-110.478	-121.007	-131.042
90.12	87.9167	31.4583			90.12	-109.871	-121.576	-138.229
90.24	83.75	32.5			90.24	-109.149	-122.491	-130.938
90.36	84.7917	27.1875			90.36	-109.312	-121.519	-131.458
90.48	88.9583	30.8333			90.48	-109.792	-120.321	-126.875
90.6	93.75	38.6458			90.6	-109.781	-119.831	-136.562
90.72	90.5208	29.375			90.72	-108.497	-120.126	-131.979
90.84	78.4375	28.0208			90.84	-108.306	-119.996	-129.271
90.96	85.625	36.4583			90.96	-108.046	-120.195	-130.312
91.08	74.375	36.875			91.08	-108.2	-120.161	-137.083
91.2	71.1458	27.5			91.2	-108.8	-117.99	-132.917
91.32	88.75	30.625			91.32	-108.229	-118.446	-129.375
91.44	89.6875	33.8542			91.44	-107.656	-117.843	-124.583
91.56	73.6458	40.2083			91.56	-107.371	-119.019	-135
91.68	77.5	39.7917			91.68	-107.622	-118.641	-122.292
91.8	86.9792	32.2917			91.8	-107.468	-116.675	-123.542
91.92	80.4167	29.6875			91.92	-106.593	-116.415	-123.021
92.04	83.3333	28.2292			92.04	-105.568	-116.706	-120.833
92.16	83.4375	29.8958			92.16	-107.126	-117.63	-125.729
92.28	78.4375	36.3542			92.28	-106.776	-117.483	-116.875
92.4	76.9792	38.125			92.4	-106.848	-115.343	-112.812
92.52	80.5208	29.6875			92.52	-106.659	-115.056	-114.167
92.64	87.7083	27.9167			92.64	-106.101	-115.885	-116.042
92.76	84.5833	38.0208			92.76	-106.072	-115.556	-113.542
92.88	76.25	34.8958			92.88	-106.309	-114.839	-116.875
93	84.5833	37.2917			93	-107.306	-115.499	-113.75
93.12	79.8958	36.7708			93.12	-106.73	-113.737	-117.604
93.24	75.2083	35			93.24	-104.679	-115.278	-111.562
93.36	82.6042	40.4167			93.36	-104.03	-113.668	-114.375
93.48	75.8333	32.5			93.48	-105.171	-113.273	-117.292
93.6	83.125	41.3542			93.6	-105.081	-112.266	-113.958
93.72	83.6458	43.2292			93.72	-105.02	-113.021	-109.271
93.84	87.1875	32.8125			93.84	-104.612	-111.046	-115.729
93.96	74.0625	45.2083			93.96	-104.838	-113.073	-107.708
94.08	82.5	37.3958			94.08	-104.113	-111.428	-107.5
94.2	80.9375	40.9375			94.2	-104.565	-111.302	-111.771
94.32	93.9583	31.5625			94.32	-104.107	-111.567	-107.812
94.44	85.5208	34.6875			94.44	-104.977	-112.018	-109.896
94.56	90.2083	35			94.56	-104.025	-111.858	-103.125
94.68	84.2708	36.1458			94.68	-103.337	-111.22	-99.7917
94.8	82.9167	25.7292			94.8	-103.712	-112.205	-106.458
94.92	85.3125	35.9375			94.92	-103.29	-111.871	-105.729
95.04	84.375	30.5208			95.04	-102.809	-111.094	-103.854
95.16	83.75	27.7083			95.16	-102.805	-110.23	-114.583
95.28	83.125	42.1875			95.28	-102.636	-109.909	-103.438
95.4	78.125	34.2708			95.4	-103.265	-110.712	-112.708
95.52	88.0208	34.1667			95.52	-102.423	-109.783	-108.125
95.64	85.625	37.0833			95.64	-102.306	-109.696	-103.021
95.76	85.5208	42.9167			95.76	-102.936	-109.549	-108.854
95.88	83.0208	38.8542			95.88	-103.226	-109.414	-109.479
96	84.375	41.875			96	-102.342	-108.025	-108.229
96.12	83.3333	27.1875			96.12	-102.132	-109.418	-104.062
96.24	85.7292	35			96.24	-101.823	-109.171	-110
96.36	94.7917	25.625			96.36	-101.839	-109.449	-108.854
96.48	79.7917	32.5			96.48	-102.074	-109.032	-109.375
96.6	83.9583	28.6458			96.6	-101.979	-108.872	-103.542
96.72	86.5625	36.875			96.72	-102.556	-109.835	-107.292
96.84	85	31.9792			96.84	-101.884	-109.162	-105.521
96.96	83.9583	46.875			96.96	-101.322	-108.342	-101.771
97.08	80.5208	46.0417			97.08	-102.13	-107.331	-99.7917
97.2	83.125	40.4167			97.2	-101.11	-108.32	-106.042
97.32	85.9375	37.3958			97.32	-101.142	-109.167	-104.583
97.44	80.8333	33.9583			97.44	-100.065	-108.016	-103.854
97.56	81.0417	32.2917			97.56	-100.747	-107.76	-106.354
97.68	92.0833	24.8958			97.68	-100.912	-108.724	-102.396
97.8	81.9792	35.4167			97.8	-101	-108.095	-102.917
97.92	88.5417	34.5833			97.92	-100.05	-107.895	-106.25
98.04	91.25	35.9375			98.04	-101.528	-106.259	-103.021
98.16	88.8542	44.4792			98.16	-100.591	-105.486	-101.458
98.28	93.4375	34.5833			98.28	-100.375	-107.713	-101.042
98.4	91.6667	36.25			98.4	-99.903	-106.389	-105.312
98.52	91.6667	37.0833			98.52	-99.4091	-106.571	-100.104
98.64	91.4583	48.75			98.64	-98.5614	-105.217	-101.25
98.76	91.9792	34.8958			98.76	-99.1074	-105.829	-95.9375
98.88	88.125	40.1042			98.88	-98.5345	-105.174	-94.2708
99	85.3125	40.625			99	-98.6404	-104.744	-98.75
99.12	91.6667	32.7083			99.12	-98.9709	-106.267	-100.833
99.24	93.6458	38.9583			99.24	-99.4756	-105.755	-98.75
99.36	92.3958	40.8333			99.36	-98.6979	-105.898	-102.917
99.48	93.2292	32.1875			99.48	-97.7245	-105.634	-91.25
99.6	86.0417	32.5			99.6	-98.0567	-106.215	-99.2708
99.72	83.125	39.1667			99.72	-97.7083	-105.642	-96.6667
99.84	89.1667	38.3333			99.84	-98.0298	-104.683	-102.604
99.96	87.9167	42.5			99.96	-98.4339	-105.312	-98.0208
100.08	102.188	31.3542			100.08	-97.6113	-105.36	-103.646
100.2	91.5625	46.4583			100.2	-97.9831	-105.178	-96.25
100.32	91.25	27.6042			100.32	-97.3653	-104.961	-96.3542
100.44	87.5	46.25			100.44	-97.7945	-104.392	-100.521
100.56	93.8542	33.3333			100.56	-97.1731	-103.451	-100
100.68	94.0625	40.3125			100.68	-96.9756	-104.792	-91.0417
100.8	93.0208	40.8333			100.8	-97.3258	-103.702	-93.9583
100.92	96.3542	34.5833			100.92	-96.4745	-104.44	-96.6667
101.04	95.2083	37.9167			101.04	-97.1408	-102.405	-96.875
101.16	86.6667	47.1875			101.16	-95.7148	-101.706	-97.8125
101.28	93.2292	35.1042			101.28	-96.3362	-102.513	-91.1458
101.4	97.7083	40.9375			101.4	-95.4454	-103.581	-95.625
101.52	92.7083	45			101.52	-97.0276	-102.227	-93.0208
101.64	96.4583	51.875			101.64	-96.787	-102.687	-92.5
101.76	101.354	27.0833			101.76	-97.3276	-103.038	-95.8333
101.88	96.1458	45.2083			101.88	-95.6645	-103.329	-101.25
102	101.562	42.6042			102	-96.2805	-102.036	-96.1458
102.12	97.2917	36.1458			102.12	-96.2644	-100.469	-96.5625
102.24	97.3958	43.3333			102.24	-96.2482	-102.808	-94.5833
102.36	109.062	34.2708			102.36	-95.3179	-101.897	-103.021
102.48	98.3333	41.6667			102.48	-95.4957	-100.937	-91.875
102.6	101.458	37.1875			102.6	-95.5226	-100.881	-84.8958
102.72	90.5208	43.2292			102.72	-95.3089	-100.525	-94.0625
102.84	102.396	34.2708			102.84	-94.6318	-101.332	-86.875
102.96	103.021	44.4792			102.96	-95.0449	-100.92	-90.9375
103.08	98.3333	32.8125			103.08	-94.6911	-100.938	-89.2708
103.2	101.979	27.6042			103.2	-94.6785	-100.187	-89.2708
103.32	105.208	34.1667			103.32	-94.5905	-101.767	-88.6458
103.44	96.9792	33.5417			103.44	-95.3664	-99.1753	-91.7708
103.56	104.375	46.1458			103.56	-94.8779	-100.825	-88.5417
103.68	106.458	34.1667			103.68	-93.4393	-100.733	-95.7292
103.8	111.25	36.5625			103.8	-93.8218	-100.551	-90.7292
103.92	108.438	38.8542			103.92	-92.7694	-99.8741	-89.8958
104.04	107.604	42.5			104.04	-93.0101	-100.395	-94.4792
104.16	110.417	34.0625			104.16	-92.7999	-100.786	-90.7292
104.28	97.9167	48.3333			104.28	-93.9583	-99.3967	-92.7083
104.4	105	42.2917			104.4	-93.5345	-100.326	-93.125
104.52	110.417	46.25			104.52	-93.5758	-100.625	-93.5417
104.64	111.25	36.1458			104.64	-93.5309	-99.6571	-95.3125
104.76	114.271	35.7292			104.76	-92.5431	-97.921	-90.2083
104.88	110.104	34.6875			104.88	-91.7295	-98.0165	-89.7917
105	122.604	38.125			105	-92.4246	-98.7457	-85.9375
105.12	111.146	47.3958			105.12	-91.769	-98.5894	-90.9375
105.24	117.708	47.9167			105.24	-91.9378	-98.2031	-88.5417
105.36	116.979	46.0417			105.36	-91.4781	-97.0703	-91.3542
105.48	112.396	34.8958			105.48	-92.2324	-99.0148	-89.375
105.6	113.958	34.4792			105.6	-92.3437	-98.1988	-87.2917
105.72	117.604	31.1458			105.72	-92.042	-96.7535	-82.9167
105.84	116.979	37.3958			105.84	-91.4763	-97.4305	-81.875
105.96	119.688	46.5625			105.96	-91.0848	-98.151	-89.7917
106.08	119.792	39.2708			106.08	-91.7439	-98.0772	-89.7917
106.2	113.854	50.9375			106.2	-92.4066	-96.7361	-96.3542
106.32	133.125	32.7083			106.32	-90.722	-97.7387	-90.4167
106.44	115.729	45.5208			106.44	-90	-98.8108	-89.2708
106.56	120.312	35.4167			106.56	-90.1365	-97.9644	-79.8958
106.68	120.521	44.4792			106.68	-90.1167	-98.8411	-90.8333
106.8	121.562	40.1042			106.8	-90.7579	-97.9253	-93.3333
106.92	124.583	50.2083			106.92	-90.0413	-96.7708	-83.75
107.04	121.667	40.4167			107.04	-90.3682	-96.7057	-90.5208
107.16	125.729	38.0208			107.16	-91.1261	-97.5825	-93.9583
107.28	130	30.7292			107.28	-90.7058	-97.0226	-86.25
107.4	124.792	43.0208			107.4	-90.8567	-97.0443	-84.8958
107.52	133.438	40.8333			107.52	-89.9946	-95.9592	-81.3542
107.64	130.729	45.8333			107.64	-89.0248	-97.895	-84.0625
107.76	129.896	48.6458			107.76	-89.2978	-96.2413	-83.2292
107.88	128.438	45.4167			107.88	-89.8904	-95.7378	-84.1667
108	129.479	37.8125			108	-88.8811	-95.1519	-81.4583
108.12	142.396	40.3125			108.12	-88.7518	-95.6684	-84.2708
108.24	136.562	37.8125			108.24	-89.4774	-96.0286	-85
108.36	135.833	46.0417			108.36	-88.0604	-95.5903	-80.2083
108.48	130.417	41.7708			108.48	-89.2331	-95.842	-78.125
108.6	137.292	42.3958			108.6	-88.407	-94.375	-81.4583
108.72	139.062	45.2083			108.72	-88.3585	-95.6424	-80.625
108.84	138.021	38.125			108.84	-87.7658	-94.6094	-85.2083
108.96	135.104	36.6667			108.96	-88.5776	-94.1233	-85.1042
109.08	132.604	42.1875			109.08	-87.5323	-93.4635	-78.9583
109.2	148.021	41.3542			109.2	-88.0208	-95.8377	-78.8542
109.32	145.625	41.0417			109.32	-88.0478	-96.5451	-83.5417
109.44	148.229	43.4375			109.44	-87.1318	-95.1996	-86.4583
109.56	143.542	41.7708			109.56	-87.0564	-94.1059	-73.125
109.68	146.875	36.0417			109.68	-86.8983	-93.8021	-79.6875
109.8	146.667	54.6875			109.8	-87.0528	-95.5078	-88.3333
109.92	144.792	43.8542			109.92	-87.0941	-95.3646	-89.0625
110.04	148.333	45.625			110.04	-86.5176	-95.7378	-84.0625
110.16	159.688	45.5208			110.16	-86.8947	-95.0217	-80.5208
110.28	150.833	31.875			110.28	-86.7313	-94.0321	-85.1042
110.4	153.646	33.9583			110.4	-86.2554	-95.3125	-83.5417
110.52	162.917	33.8542			110.52	-85.6017	-93.2726	-77.2917
110.64	154.062	52.9167			110.64	-85.2784	-93.4505	-84.6875
110.76	159.271	43.6458			110.76	-85.1922	-93.316	-84.375
110.88	162.083	42.8125			110.88	-85.555	-96.059	-80.9375
111	162.396	55			111	-85.6843	-94.2491	-83.0208
111.12	164.688	46.7708			111.12	-85.6088	-94.0408	-83.9583
111.24	164.583	32.6042			111.24	-84.8114	-93.2335	-79.7917
111.36	160.625	47.7083			111.36	-85.8064	-95.7509	-76.3542
111.48	156.25	41.1458			111.48	-85.2604	-94.5139	-79.6875
111.6	165.312	51.4583			111.6	-84.7611	-93.2509	-81.4583
111.72	165.625	46.875			111.72	-85.0682	-93.5807	-76.875
111.84	172.917	37.5			111.84	-84.4576	-92.2309	-78.5417
111.96	162.604	42.2917			111.96	-84.63	-93.2812	-86.4583
112.08	167.604	34.375			112.08	-85.0305	-93.6285	-80.625
112.2	168.854	58.6458			112.2	-84.1217	-94.4488	-78.0208
112.32	174.688	42.3958			112.32	-84.657	-92.9948	-89.6875
112.44	172.917	40.9375			112.44	-84.19	-92.2049	-84.6875
112.56	174.167	45.4167			112.56	-83.5812	-93.776	-85
112.68	174.062	50.5208			112.68	-84.3032	-92.7995	-81.7708
112.8	173.958	45.9375			112.8	-83.75	-92.5998	-88.0208
112.92	167.917	42.2917			112.92	-83.9062	-92.105	-81.0417
113.04	180.104	42.8125			113.04	-84.2673	-92.4523	-78.3333
113.16	170.729	56.4583			113.16	-84.3032	-90.7856	-77.6042
113.28	171.771	34.4792			113.28	-83.9152	-91.7708	-85
113.4	173.854	43.75			113.4	-83.8182	-92.3134	-79.2708
113.52	181.562	46.875			113.52	-82.9005	-91.1502	-77.3958
113.64	191.771	46.7708			113.64	-82.9095	-91.4583	-74.4792
113.76	179.896	42.1875			113.76	-82.4461	-92.6953	-74.7917
113.88	185.938	45.4167			113.88	-83.0729	-93.0252	-73.75
114	185.938	46.0417			114	-84.1451	-91.6623	-74.2708
114.12	183.438	49.5833			114.12	-83.4752	-91.224	-78.75
114.24	184.375	42.7083			114.24	-82.8826	-92.7344	-75.1042
114.36	181.042	49.6875			114.36	-82.3725	-92.1571	-76.25
114.48	182.604	60.3125			114.48	-82.1336	-91.4583	-80.5208
114.6	191.146	41.0417			114.6	-81.7026	-91.2023	-80.7292
114.72	183.438	43.2292			114.72	-82.0097	-90.4818	-83.4375
114.84	193.229	44.2708			114.84	-81.8301	-90.5078	-80.8333
114.96	194.688	40.8333			114.96	-80.8405	-90.8594	-78.75
115.08	190	46.6667			115.08	-81.5823	-91.8793	-79.7917
115.2	195.938	35.1042			115.2	-82.5988	-90.4644	-78.2292
115.32	197.604	42.0833			115.32	-82.0851	-91.3802	-78.5417
115.44	205.833	37.3958			115.44	-81.7834	-90.5599	-77.9167
115.56	199.688	39.2708			115.56	-82.0905	-89.4141	-79.1667
115.68	195.833	33.9583			115.68	-81.3757	-90.0174	-75.3125
115.8	186.875	43.4375			115.8	-80.3287	-89.3663	-78.9583
115.92	202.083	48.2292			115.92	-80.4472	-89.8872	-84.1667
116.04	194.167	48.0208			116.04	-79.9533	-90.3342	-84.8958
116.16	200.104	63.5417			116.16	-80.6789	-90.5078	-80
116.28	203.438	41.7708			116.28	-80.8603	-89.783	-75.9375
116.4	195.208	45			116.4	-81.083	-89.6441	-77.2917
116.52	199.583	48.125			116.52	-80.3484	-89.7873	-77.0833
116.64	197.708	53.8542			116.64	-80.0269	-89.0972	-82.7083
116.76	205.833	40			116.76	-79.8527	-88.1337	-76.1458
116.88	208.854	50.9375			116.88	-79.7306	-90.0911	-75.1042
117	214.062	43.2292			117	-79.8509	-89.9957	-82.6042
117.12	215.417	45.9375			117.12	-79.2529	-90.5729	-73.75
117.24	210.833	51.0417			117.24	-79.0876	-90.1476	-69.5833
117.36	208.75	36.9792			117.36	-78.9224	-89.401	-75.2083
117.48	211.771	50			117.48	-78.6853	-89.3229	-74.4792
117.6	207.5	50.4167			117.6	-78.5704	-88.138	-74.1667
117.72	208.438	49.2708			117.72	-79.3014	-88.7153	-70.8333
117.84	205	40.2083			117.84	-78.6961	-88.9106	-83.2292
117.96	213.333	38.9583			117.96	-79.3014	-88.5938	-69.2708
118.08	218.125	43.6458			118.08	-79.1667	-89.4965	-75.3125
118.2	219.062	46.1458			118.2	-78.4986	-86.3802	-75.625
118.32	208.021	49.1667			118.32	-78.5183	-88.1684	-75.2083
118.44	212.083	43.5417			118.44	-78.4806	-89.4748	-75.7292
118.56	210.208	42.8125			118.56	-78.5345	-87.3177	-77.9167
118.68	211.458	40.625			118.68	-78.2525	-87.3698	-74.4792
118.8	206.562	50.4167			118.8	-78.2346	-86.9445	-67.7083
118.92	215.208	43.125			118.92	-77.597	-88.0555	-76.4583
119.04	213.646	46.6667			119.04	-77.4389	-86.8576	-76.7708
119.16	207.5	49.375			119.16	-77.4461	-86.2847	-73.2292
119.28	212.604	42.3958			119.28	-77.8412	-86.888	-73.3333
119.4	211.771	49.0625			119.4	-77.0438	-87.3438	-68.8542
119.52	211.354	49.5833			119.52	-77.1677	-86.3498	-74.5833
119.64	206.354	52.3958			119.64	-77.2827	-85.5382	-73.0208
119.76	215.625	45.9375			119.76	-76.9846	-88.4635	-70.2083
119.88	207.188	53.2292			119.88	-76.8373	-87.0269	-74.5833
120	212.083	40.5208			120	-77.1318	-87.0139	-73.9583
120.12	208.021	36.9792			120.12	-76.5894	-87.5087	-72.3958
120.24	217.083	47.1875			120.24	-77.0187	-87.1137	-71.3542
120.36	212.708	53.5417			120.36	-76.5625	-86.2717	-78.2292
120.48	213.854	46.4583			120.48	-76.3075	-86.2457	-72.6042
120.6	204.062	48.6458			120.6	-75.8818	-87.9167	-69.0625
120.72	211.979	44.5833			120.72	-75.8261	-87.0703	-73.8542
120.84	216.146	39.5833			120.84	-76.6882	-86.4453	-72.5
120.96	215.417	48.9583			120.96	-75.986	-86.6146	-72.3958
121.08	219.271	48.2292			121.08	-75.8315	-86.02	-66.0417
121.2	215.521	36.875			121.2	-76.2069	-86.276	-71.5625
121.32	207.083	44.375			121.32	-74.9641	-86.9184	-69.1667
121.44	217.188	43.125			121.44	-74.9731	-86.1849	-66.0417
121.56	222.292	43.6458			121.56	-75.2119	-85.9939	-69.375
121.68	212.708	48.125			121.68	-74.6085	-86.5495	-67.9167
121.8	203.854	53.75			121.8	-74.3175	-86.1285	-71.1458
121.92	210.208	47.3958			121.92	-73.9116	-85.9896	-65.2083
122.04	213.229	57.6042			122.04	-74.0122	-84.9696	-69.1667
122.16	203.854	32.7083			122.16	-73.7177	-84.6137	-69.5833
122.28	205	46.25			122.28	-74.3139	-84.7483	-66.1458
122.4	204.479	56.4583			122.4	-74.1703	-84.2925	-67.7083
122.52	208.229	31.25			122.52	-73.5435	-84.1016	-68.8542
122.64	208.229	41.7708			122.64	-73.3818	-85.3255	-69.6875
122.76	204.271	49.6875			122.76	-73.8667	-85.5078	-70.625
122.88	201.771	41.7708			122.88	-74.3876	-85.2517	-66.7708
123	197.604	55.2083			123	-74.0823	-85.9201	-70.5208
123.12	202.5	40.2083			123.12	-74.366	-85.217	-65.625
123.24	206.875	43.6458			123.24	-73.6602	-85.1823	-72.8125
123.36	200.938	49.2708			123.36	-73.9062	-84.9479	-70.2083
123.48	200.312	40.1042			123.48	-73.0316	-84.3012	-65.625
123.6	196.458	54.5833			123.6	-73.7015	-84.5052	-67.2917
123.72	201.042	44.7917			123.72	-73.4483	-83.9193	-68.0208
123.84	198.542	50.7292			123.84	-73.495	-82.7648	-69.5833
123.96	198.646	50.5208			123.96	-73.0765	-82.6042	-71.9792
124.08	188.646	49.375			124.08	-72.0941	-83.2726	-79.0625
124.2	188.646	42.5			124.2	-73.2723	-83.8498	-71.3542
124.32	190.208	55.8333			124.32	-72.9921	-83.3246	-71.7708
124.44	194.271	35.1042			124.44	-72.6401	-85.7726	-68.8542
124.56	198.438	42.5			124.56	-72.5683	-83.9974	-66.3542
124.68	183.958	37.7083			124.68	-71.717	-84.1363	-69.5833
124.8	186.562	58.4375			124.8	-72.3061	-83.9844	-75.3125
124.92	183.021	38.8542			124.92	-72.3904	-83.5677	-69.5833
125.04	189.792	43.6458			125.04	-72.4102	-84.4271	-64.7917
125.16	179.375	50.9375			125.16	-72.861	-83.6458	-73.4375
125.28	183.854	42.6042			125.28	-72.3491	-85.0911	-71.6667
125.4	175.312	53.8542			125.4	-71.541	-84.6094	-65.8333
125.52	176.667	40.8333			125.52	-72.4659	-84.5226	-68.9583
125.64	183.229	46.3542			125.64	-71.9899	-85.0911	-63.0208
125.76	179.375	47.8125			125.76	-71.0093	-82.7561	-68.4375
125.88	171.771	44.375			125.88	-71.2428	-84.3359	-68.4375
126	170	57.9167			126	-70.9447	-85.1997	-63.4375
126.12	179.167	50.1042			126.12	-72.1534	-84.4271	-66.25
126.24	171.979	49.1667			126.24	-71.3434	-82.6085	-65.7292
126.36	168.333	47.8125			126.36	-71.1512	-83.1858	-64.8958
126.48	166.25	49.6875			126.48	-71.0093	-82.1484	-64.7917
126.6	169.688	37.1875			126.6	-70.9141	-82.9384	-70.2083
126.72	165.938	62.0833			126.72	-69.8617	-82.8906	-74.5833
126.84	157.188	41.0417			126.84	-69.5564	-80.5035	-68.75
126.96	151.979	53.4375			126.96	-70.0521	-80.4297	-65.625
127.08	154.583	49.5833			127.08	-70.6897	-82.7995	-68.9583
127.2	162.604	46.4583			127.2	-69.7216	-81.0677	-69.8958
127.32	154.896	45.7292			127.32	-69.8797	-81.4019	-73.3333
127.44	157.083	52.6042			127.44	-69.7917	-81.6623	-66.3542
127.56	144.167	35.9375			127.56	-70.2245	-82.6302	-65.8333
127.68	146.146	42.2917			127.68	-69.8402	-82.9688	-67.7083
127.8	149.375	51.6667			127.8	-69.0068	-83.2769	-63.75
127.92	149.896	48.9583			127.92	-70.4472	-81.684	-67.0833
128.04	140.938	43.6458			128.04	-69.1774	-81.5017	-63.8542
128.16	150.417	42.2917			128.16	-69.551	-81.5538	-63.3333
128.28	142.396	49.5833			128.28	-68.301	-80.8724	-64.7917
128.4	134.583	51.4583			128.4	-69.0822	-82.0356	-69.5833
128.52	132.188	52.3958			128.52	-68.7949	-82.2526	-64.2708
128.64	128.75	50.8333			128.64	-68.574	-82.1224	-62.2917
128.76	131.25	52.5			128.76	-68.3818	-81.1241	-64.7917
128.88	118.021	38.8542			128.88	-68.5596	-81.7752	-60.625
129	126.562	29.7917			129	-69.1451	-81.9748	-63.4375
129.12	124.167	41.25			129.12	-68.7769	-81.5234	-71.25
129.24	112.708	47.7083			129.24	-67.9454	-79.0755	-75.1042
129.36	124.688	44.375			129.36	-67.1552	-79.3446	-67.1875
129.48	125.312	51.25			129.48	-68.3387	-80.8637	-65.5208
129.6	112.708	48.125			129.6	-68.5955	-80.7205	-67.1875
129.72	117.188	49.5833			129.72	-68.0873	-80.8681	-61.7708
129.84	107.396	41.9792			129.84	-67.6706	-80.2734	-61.4583
129.96	104.688	49.4792			129.96	-67.7838	-81.4236	-64.7917
130.08	105.729	38.6458			130.08	-67.4443	-81.1936	-61.0417
130.2	103.125	51.4583			130.2	-68.1609	-81.8576	-65
130.32	92.8125	47.7083			130.32	-68.7123	-79.2752	-62.8125
130.44	93.3333	37.7083			130.44	-67.509	-79.9088	-61.7708
130.56	90.9375	43.6458			130.56	-67.3456	-80.4427	-63.6458
130.68	95.1042	42.5			130.68	-66.4871	-77.8516	-58.0208
130.8	78.9583	41.7708			130.8	-66.3147	-77.4219	-69.0625
130.92	86.7708	45.8333			130.92	-66.065	-79.6571	-65.625
131.04	79.2708	39.375			131.04	-66.1404	-80.9201	-67.8125
131.16	78.8542	53.5417			131.16	-65.6771	-79.7439	-65.1042
131.28	80.5208	40.3125			131.28	-65.2443	-79.1406	-66.0417
131.4	75.625	48.6458			131.4	-66.3542	-80.1953	-67.2917
131.52	72.6042	38.4375			131.52	-65.871	-79.2752	-64.2708
131.64	75.1042	41.875			131.64	-65.7956	-79.7222	-70.9375
131.76	67.0833	33.4375			131.76	-65.4777	-79.6441	-64.0625
131.88	75.2083	47.8125			131.88	-66.0973	-79.4271	-59.8958
132	73.9583	39.6875			132	-66.0201	-77.9644	-66.7708
132.12	59.5833	37.1875			132.12	-65.546	-77.921	-65.5208
132.24	63.2292	38.125			132.24	-65.1006	-77.0529	-61.3542
132.36	63.0208	41.5625			132.36	-65.07	-77.6606	-66.25
132.48	54.4792	45			132.48	-65.5675	-79.3533	-66.7708
132.6	50	45			132.6	-64.7468	-78.5373	-62.2917
132.72	64.1667	34.375			132.72	-64.1379	-77.4653	-62.7083
132.84	53.3333	40.4167			132.84	-64.5366	-78.7066	-66.7708
132.96	50.5208	46.3542			132.96	-64.0661	-78.8194	-66.875
133.08	44.8958	32.1875			133.08	-64.5007	-77.8733	-63.9583
133.2	46.9792	47.8125			133.2	-65.3646	-78.7934	-66.7708
133.32	39.2708	42.5			133.32	-65.3646	-78.7109	-69.1667
133.44	40.7292	43.0208			133.44	-64.7791	-78.138	-68.75
133.56	42.8125	36.6667			133.56	-64.806	-77.5	-70.5208
133.68	33.3333	52.7083			133.68	-64.6911	-76.2413	-56.25
133.8	38.8542	39.8958			133.8	-64.2385	-76.9661	-57.5
133.92	37.7083	42.7083			133.92	-64.0086	-77.0833	-65.7292
134.04	37.3958	40.1042			134.04	-63.477	-78.2118	-62.5
134.16	35.2083	41.9792			134.16	-63.9117	-78.2856	-69.0625
134.28	27.3958	44.375			134.28	-64.9766	-77.7951	-61.3542
134.4	28.3333	51.1458			134.4	-63.9206	-77.1267	-63.5417
134.52	29.375	44.4792			134.52	-63.759	-77.7995	-64.5833
134.64	25.9375	45			134.64	-63.4159	-78.8889	-58.3333
134.76	25	51.4583			134.76	-63.5309	-76.8012	-61.5625
134.88	19.2708	41.875			134.88	-63.8416	-77.0312	-65.2083
135	21.875	43.0208			135	-63.0693	-76.0764	-60.8333
135.12	26.7708	35.2083			135.12	-63.1933	-76.3715	-63.2292
135.24	16.875	58.0208			135.24	-62.9149	-77.474	-64.375
135.36	21.6667	42.6042			135.36	-62.7909	-76.7144	-61.7708
135.48	13.6458	34.1667			135.48	-62.6706	-77.1571	-59.5833
135.6	15.1042	41.25			135.6	-62.7532	-77.1094	-59.6875
135.72	16.4583	47.5			135.72	-62.57	-76.4236	-61.3542
135.84	6.45833	43.3333			135.84	-63.0621	-75.8203	-60
135.96	8.95833	54.375			135.96	-62.2306	-77.0009	-56.3542
136.08	11.4583	47.6042			136.08	-61.7547	-76.6667	-60.7292
136.2	8.02083	40.7292			136.2	-62.3096	-78.112	-58.0208
136.32	6.14583	50			136.32	-62.6473	-75.7943	-65.2083
136.44	3.22917	44.375			136.44	-62.2719	-76.3628	-62.1875
136.56	10.1042	41.9792			136.56	-62.6904	-75.3472	-54.6875
136.68	0.625	52.7083			136.68	-63.0549	-75.5859	-58.5417
136.8	0.104167	46.25			136.8	-62.6311	-75.3733	-56.1458
136.92	2.1875	45.7292			136.92	-62.3078	-75.5772	-61.875
137.04	4.79167	51.25			137.04	-61.7529	-76.7752	-59.4792
137.16	0.625	45.625			137.16	-62.1911	-77.526	-59.7917
137.28	5.83333	49.8958			137.28	-61.1548	-77.5694	-58.0208
137.4	5.41667	51.25			137.4	-62.4533	-76.0113	-53.75
137.52	-1.14583	46.0417			137.52	-61.9882	-76.1111	-53.3333
137.64	-7.8125	49.5833			137.64	-61.6469	-73.6762	-60.9375
137.76	-4.16667	50.8333			137.76	-61.4601	-74.9479	-54.4792
137.88	-12.7083	44.8958			137.88	-60.7256	-74.3142	-57.1875
138	-2.1875	49.375			138	-61.6056	-73.6675	-57.2917
138.12	-5.20833	48.4375			138.12	-61.3847	-74.5052	-57.9167
138.24	-10.1042	49.0625			138.24	-61.629	-74.2448	-57.9167
138.36	-10.8333	53.75			138.36	-61.0004	-75.6337	-58.4375
138.48	-19.375	57.3958			138.48	-60.264	-73.954	-55.1042
138.6	-18.125	40.3125			138.6	-60.3664	-74.7352	-52.0833
138.72	-2.5	51.4583			138.72	-60.379	-74.7743	-61.9792
138.84	-11.3542	56.3542			138.84	-60.6986	-74.0842	-58.8542
138.96	-18.0208	45.9375			138.96	-59.912	-74.9089	-57.6042
139.08	-15.4167	35.4167			139.08	-60.0539	-74.1884	-57.2917
139.2	-11.6667	48.0208			139.2	-59.4163	-73.5156	-64.1667
139.32	-11.1458	48.5417			139.32	-59.4163	-75.4774	-56.875
139.44	-15.625	34.5833			139.44	-59.9677	-74.2188	-53.9583
139.56	-12.0833	37.6042			139.56	-60.6699	-73.3029	-63.0208
139.68	-12.7083	43.2292			139.68	-60.167	-73.98	-60.7292
139.8	-14.7917	33.125			139.8	-59.2367	-72.118	-61.5625
139.92	-18.75	51.1458			139.92	-59.4415	-74.2838	-63.0208
140.04	-17.9167	48.3333			140.04	-59.6642	-73.8846	-56.875
140.16	-23.9583	38.4375			140.16	-59.6767	-74.1102	-60.3125
140.28	-13.9583	41.25			140.28	-59.0733	-72.895	-64.2708
140.4	-15.1042	53.9583			140.4	-59.3085	-72.3351	-60.7292
140.52	-18.5417	46.6667			140.52	-59.1038	-72.1875	-53.8542
140.64	-21.4583	51.7708			140.64	-59.4379	-71.7404	-48.6458
140.76	-21.3542	50.8333			140.76	-59.8384	-74.7092	-55.3125
140.88	-18.2292	40.5208			140.88	-59.481	-74.1189	-57.7083
141	-22.2917	51.4583			141	-58.6746	-74.1406	-59.5833
141.12	-13.9583	36.875			141.12	-58.3908	-74.3142	-63.5417
141.24	-23.75	28.2292			141.24	-58.5111	-72.0443	-62.3958
141.36	-27.1875	48.125			141.36	-58.671	-73.2335	-60.1042
141.48	-28.6458	45.1042			141.48	-58.0711	-73.7413	-58.0208
141.6	-25.625	43.9583			141.6	-58.8865	-71.9314	-58.9583
141.72	-31.5625	55.3125			141.72	-57.9544	-72.5651	-63.5417
141.84	-25.5208	43.125			141.84	-58.407	-71.5668	-60.2083
141.96	-33.125	37.9167			141.96	-58.486	-72.678	-56.5625
142.08	-31.5625	51.9792			142.08	-58.9296	-71.8793	-58.5417
142.2	-29.7917	48.5417			142.2	-58.4662	-71.9618	-56.0417
142.32	-18.5417	43.6458			142.32	-59.0212	-73.1033	-59.0625
142.44	-23.125	48.0208			142.44	-58.6045	-73.2726	-55.4167
142.56	-24.1667	39.8958			142.56	-58.1555	-72.2266	-53.5417
142.68	-28.9583	48.125			142.68	-57.1264	-71.02	-57.2917
142.8	-35.8333	37.7083			142.8	-57.0546	-70.2213	-58.75
142.92	-32.0833	50.4167			142.92	-57.6167	-70.2127	-56.6667
143.04	-29.0625	37.9167			143.04	-56.6182	-70.3255	-60.7292
143.16	-32.0833	52.1875			143.16	-56.8876	-69.7656	-56.5625
143.28	-30.4167	38.75			143.28	-56.6828	-70.395	-59.0625
143.4	-31.3542	48.3333			143.4	-56.8983	-70.1259	-63.2292
143.52	-29.8958	35.7292			143.52	-56.1746	-71.5885	-58.5417
143.64	-32.8125	37.3958			143.64	-56.5571	-71.7144	-61.7708
143.76	-28.3333	38.75			143.76	-57.1193	-70.2431	-55.1042
143.88	-29.4792	42.8125			143.88	-56.0363	-71.0807	-57.0833
144	-29.5833	37.0833			144	-57.0618	-72.3915	-52.6042
144.12	-24.5833	35.3125			144.12	-56.7134	-70.5339	-54.4792
144.24	-26.1458	54.4792			144.24	-55.5136	-70.0738	-53.2292
144.36	-36.0417	36.7708			144.36	-55.7651	-70.0998	-54.0625
144.48	-34.6875	52.5			144.48	-55.907	-71.493	-53.3333
144.6	-28.0208	49.5833			144.6	-55.5478	-70.7161	-59.6875
144.72	-39.375	50.5208			144.72	-56.3919	-71.5451	-59.8958
144.84	-18.0208	49.0625			144.84	-55.88	-70.4254	-60.3125
144.96	-43.2292	42.3958			144.96	-55.713	-69.9479	-51.7708
145.08	-34.375	50.9375			145.08	-55.7633	-71.0026	-49.0625
145.2	-30.2083	52.3958			145.2	-55.2981	-72.1832	-55.5208
145.32	-36.9792	45.5208			145.32	-56.1943	-71.2413	-58.6458
145.44	-33.2292	62.6042			145.44	-54.8761	-70.9028	-59.7917
145.56	-27.6042	45.625			145.56	-56.074	-69.9349	-57.5
145.68	-37.5	51.3542			145.68	-55.0467	-69.8741	-53.2292
145.8	-25.1042	56.3542			145.8	-55.4382	-68.9279	-53.75
145.92	-30.9375	45.2083			145.92	-54.9264	-69.4271	-58.0208
146.04	-33.6458	46.9792			146.04	-55.0036	-71.1285	-54.1667
146.16	-39.0625	51.4583			146.16	-55.2694	-69.822	-57.0833
146.28	-34.5833	37.9167			146.28	-54.4181	-70.1649	-57.9167
146.4	-31.1458	42.1875			146.4	-55.7669	-69.0929	-57.0833
146.52	-36.25	48.3333			146.52	-55.2029	-68.2595	-56.7708
146.64	-27.9167	57.7083			146.64	-55.6699	-68.0642	-53.6458
146.76	-35	44.375			146.76	-54.3894	-69.2187	-56.3542
146.88	-36.4583	40.7292			146.88	-52.9777	-70.408	-57.9167
147	-30	41.6667			147	-54.2888	-69.9566	-58.125
147.12	-40.3125	47.9167			147.12	-54.3786	-70.4818	-52.3958
147.24	-36.3542	56.875			147.24	-53.8596	-68.4505	-58.2292
147.36	-37.5	58.5417			147.36	-54.7342	-69.4314	-57.8125
147.48	-35.5208	52.3958			147.48	-54.7755	-68.9279	-51.1458
147.6	-30.8333	48.6458			147.6	-53.4124	-69.566	-53.5417
147.72	-38.8542	48.5417			147.72	-54.3606	-68.2726	-50.2083
147.84	-24.375	46.5625			147.84	-53.5471	-68.9106	-58.125
147.96	-29.7917	43.6458			147.96	-53.2812	-66.6493	-55.1042
148.08	-42.5	59.4792			148.08	-53.6458	-67.704	-54.1667
148.2	-37.5	48.4375			148.2	-53.6746	-68.4288	-51.3542
148.32	-29.0625	52.6042			148.32	-53.4501	-68.5764	-55.625
148.44	-28.5417	48.6458			148.44	-53.3333	-67.717	-53.6458
148.56	-34.5833	44.0625			148.56	-53.9404	-68.8889	-52.9167
148.68	-32.6042	55.9375			148.68	-53.3441	-67.8602	-52.1875
148.8	-27.5	56.9792			148.8	-52.518	-69.0408	-48.6458
148.92	-36.1458	49.4792			148.92	-53.204	-68.4115	-48.0208
149.04	-32.3958	42.5			149.04	-53.9601	-68.2379	-47.5
149.16	-40.2083	44.4792			149.16	-52.5593	-68.4028	-45.1042
149.28	-34.0625	51.4583			149.28	-52.7478	-67.3351	-53.75
149.4	-34.6875	41.25			149.4	-52.1031	-67.4306	-49.1667
149.52	-30.7292	47.8125			149.52	-53.0585	-67.2005	-52.1875
149.64	-32.9167	44.5833			149.64	-52.6652	-67.0139	-45.9375
149.76	-32.2917	48.5417			149.76	-52.421	-69.0321	-52.9167
149.88	-40.1042	43.8542			149.88	-52.2593	-66.5017	-52.0833
150	-31.0417	54.2708			150	-52.3473	-66.1502	-48.6458
150.12	-32.1875	55.2083			150.12	-52.2001	-67.8646	-52.0833
150.24	-32.7083	36.7708			150.24	-52.2953	-67.7604	-55.2083
150.36	-40.8333	46.3542			150.36	-51.62	-67.3611	-54.8958
150.48	-33.6458	45.7292			150.48	-51.7098	-66.8967	-49.7917
150.6	-31.4583	43.6458			150.6	-51.9217	-67.5911	-54.4792
150.72	-28.3333	49.5833			150.72	-51.6864	-66.8924	-50.9375
150.84	-39.5833	37.5			150.84	-51.6972	-68.2162	-53.8542
150.96	-32.7083	59.0625			150.96	-51.5535	-68.3984	-54.375
151.08	-38.2292	43.8542			151.08	-51.9594	-66.9358	-51.6667
151.2	-36.0417	41.7708			151.2	-51.6164	-66.8924	-49.2708
151.32	-46.6667	46.4583			151.32	-51.1009	-68.5113	-54.7917
151.44	-36.25	51.0417			151.44	-51.2626	-67.1528	-52.1875
151.56	-43.125	43.4375			151.56	-51.3775	-67.3611	-50.1042
151.68	-41.7708	39.5833			151.68	-51.1494	-66.9922	-46.4583
151.8	-37.6042	47.7083			151.8	-51.769	-66.2413	-45.7292
151.92	-34.6875	32.9167			151.92	-51.0093	-65.7943	-52.2917
152.04	-35.9375	42.2917			152.04	-50.2838	-64.2708	-54.7917
152.16	-42.2917	55.1042			152.16	-49.9712	-65.9679	-58.6458
152.28	-36.875	36.6667			152.28	-51.2554	-66.5451	-49.6875
152.4	-43.8542	38.9583			152.4	-51.6308	-65.0651	-45
152.52	-30.9375	56.25			152.52	-51.4494	-64.1927	-48.8542
152.64	-39.4792	40.7292			152.64	-50.3035	-65.3733	-46.9792
152.76	-36.9792	40.5208			152.76	-50.6483	-65.8984	-56.1458
152.88	-45.9375	55.625			152.88	-50.5604	-64.5703	-50.5208
153	-26.9792	49.1667			153	-50.1347	-64.375	-46.4583
153.12	-43.2292	41.875			153.12	-49.5833	-65.625	-51.6667
153.24	-37.2917	44.2708			153.24	-49.3732	-65.013	-54.2708
153.36	-39.0625	35.625			153.36	-49.375	-63.4852	-57.7083
153.48	-37.8125	38.8542			153.48	-48.9961	-64.158	-55.8333
153.6	-33.8542	53.8542			153.6	-49.0553	-65.8898	-41.25
153.72	-37.7083	41.0417			153.72	-48.459	-65.1042	-46.875
153.84	-41.7708	54.7917			153.84	-49.1721	-64.1406	-47.5
153.96	-32.7083	43.75			153.96	-49.2367	-66.3542	-50.8333
154.08	-42.0833	44.4792			154.08	-49.7791	-65.7248	-52.3958
154.2	-31.5625	51.4583			154.2	-50.097	-64.2188	-51.875
154.32	-41.25	42.1875			154.32	-49.7971	-63.9974	-49.375
154.44	-38.9583	48.4375			154.44	-49.3085	-63.4028	-50.625
154.56	-42.5	46.9792			154.56	-49.305	-63.559	-51.25
154.68	-33.125	56.25			154.68	-49.6875	-62.921	-55
154.8	-43.6458	36.7708			154.8	-48.5237	-62.4826	-47.8125
154.92	-46.25	41.875			154.92	-49.5761	-63.0512	-46.6667
155.04	-45.2083	42.3958			155.04	-49.833	-65.1562	-52.7083
155.16	-41.6667	51.7708			155.16	-49.8869	-64.5616	-53.75
155.28	-46.6667	53.5417			155.28	-49.0248	-63.7847	-52.2917
155.4	-37.6042	43.8542			155.4	-48.7751	-63.6632	-50.4167
155.52	-42.8125	48.9583			155.52	-48.6692	-63.5547	-52.3958
155.64	-45.8333	41.3542			155.64	-48.0424	-64.7266	-51.4583
155.76	-43.75	45.625			155.76	-48.3172	-62.8429	-47.1875
155.88	-35	40.7292			155.88	-48.5237	-62.6215	-46.5625
156	-34.375	42.2917			156	-48.6207	-63.5764	-52.3958
156.12	-35.9375	42.5			156.12	-48.4052	-64.6137	-45
156.24	-39.1667	45.1042			156.24	-48.5309	-63.9062	-51.875
156.36	-43.5417	40.7292			156.36	-47.9059	-63.6762	-54.1667
156.48	-41.6667	44.8958			156.48	-48.5021	-63.3247	-50.5208
156.6	-39.5833	45.4167			156.6	-47.8251	-62.3221	-52.3958
156.72	-37.7083	42.0833			156.72	-47.3258	-63.4028	-51.3542
156.84	-38.6458	48.0208			156.84	-47.4497	-62.1354	-49.5833
156.96	-37.7083	37.5			156.96	-47.5359	-62.5174	-52.1875
157.08	-36.875	45.2083			157.08	-47.0079	-62.9818	-50.625
157.2	-40.625	41.3542			157.2	-47.0851	-62.3394	-47.7083
157.32	-45	38.9583			157.32	-48.3405	-62.895	-43.6458
157.44	-37.9167	36.6667			157.44	-47.8269	-63.6415	-55.625
157.56	-44.4792	39.5833			157.56	-46.8768	-62.9731	-50.9375
157.68	-40.4167	46.6667			157.68	-46.2769	-63.2292	-60
157.8	-34.0625	35.5208			157.8	-47.1893	-63.2422	-52.0833
157.92	-31.4583	32.6042			157.92	-47.5467	-62.0312	-54.5833
158.04	-33.6458	45.9375			158.04	-48.0765	-61.6146	-47.6042
158.16	-43.9583	37.0833			158.16	-47.5898	-60.6554	-49.7917
158.28	-42.2917	50.3125			158.28	-46.8588	-62.5173	-51.4583
158.4	-43.6458	39.6875			158.4	-47.2647	-61.8924	-52.9167
158.52	-39.375	37.9167			158.52	-47.3078	-61.1719	-53.125
158.64	-36.25	31.0417			158.64	-47.7407	-62.7083	-56.6667
158.76	-41.0417	36.9792			158.76	-46.8624	-62.513	-54.5833
158.88	-41.7708	40.3125			158.88	-47.7568	-61.4757	-49.4792
159	-41.9792	32.2917			159	-46.4476	-61.7665	-49.8958
159.12	-37.2917	40.625			159.12	-46.4978	-60.9505	-53.8542
159.24	-36.1458	51.6667			159.24	-46.1961	-61.6754	-49.8958
159.36	-35	46.4583			159.36	-46.0758	-60.9635	-44.2708
159.48	-38.9583	38.3333			159.48	-45.6986	-61.1502	-49.8958
159.6	-47.0833	41.7708			159.6	-45.5478	-60.3168	-51.9792
159.72	-40.7292	40.9375			159.72	-46.0022	-58.7674	-53.6458
159.84	-47.5	42.5			159.84	-46.004	-61.1806	-54.375
159.96	-38.3333	44.375			159.96	-45.7759	-61.48	-51.7708
160.08	-37.0833	37.9167			160.08	-46.0704	-63.0773	-53.3333
160.2	-39.7917	46.6667			160.2	-45.6358	-61.2847	-51.5625
160.32	-40.1042	52.5			160.32	-46.1566	-60.5252	-51.25
160.44	-42.5	35.4167			160.44	-46.0219	-59.8394	-47.9167
160.56	-40.8333	43.2292			160.56	-45.1994	-60.8507	-47.2917
160.68	-42.6042	46.3542			160.68	-45.343	-59.8221	-39.4792
160.8	-41.0417	47.8125			160.8	-45.4723	-60.5078	-48.8542
160.92	-28.6458	44.6875			160.92	-44.5528	-62.053	-41.25
161.04	-41.4583	36.6667			161.04	-45.5101	-60.6901	-49.7917
161.16	-44.2708	36.3542			161.16	-45.8513	-58.8889	-46.5625
161.28	-44.4792	36.0417			161.28	-45.722	-58.763	-49.0625
161.4	-31.7708	38.3333			161.4	-44.7073	-59.7309	-41.6667
161.52	-37.2917	37.3958			161.52	-45.7884	-59.3099	-43.5417
161.64	-33.5417	30.4167			161.64	-46.0794	-59.6267	-50.3125
161.76	-39.0625	40.7292			161.76	-45.282	-60.4991	-47.9167
161.88	-34.6875	36.3542			161.88	-44.9497	-60.9245	-44.5833
162	-35.3125	38.0208			162	-45.5352	-60.2951	-45.2083
162.12	-38.0208	27.2917			162.12	-44.9874	-60.5339	-43.8542
162.24	-42.3958	38.75			162.24	-44.3588	-60.5686	-46.25
162.36	-40.3125	44.5833			162.36	-44.4702	-57.8516	-43.9583
162.48	-37.0833	27.5			162.48	-44.305	-58.9193	-46.4583
162.6	-42.9167	42.3958			162.6	-44.2744	-60.0998	-51.4583
162.72	-35.5208	41.9792			162.72	-44.8096	-60.3212	-47.7083
162.84	-37.5	48.75			162.84	-43.592	-60.6207	-43.125
162.96	-35.8333	41.875			162.96	-45.1455	-59.3012	-41.6667
163.08	-44.6875	47.0833			163.08	-44.1954	-59.1797	-49.7917
163.2	-41.1458	44.375			163.2	-43.7302	-58.776	-48.2292
163.32	-39.1667	34.0625			163.32	-43.5273	-59.0582	-43.2292
163.44	-39.2708	43.8542			163.44	-43.5722	-60	-43.5417
163.56	-37.6042	37.3958			163.56	-44.2816	-59.1797	-46.25
163.68	-33.6458	36.6667			163.68	-43.5129	-59.6875	-44.6875
163.8	-46.4583	40.4167			163.8	-43.5471	-59.1797	-49.0625
163.92	-31.9792	31.3542			163.92	-43.1825	-59.401	-46.9792
164.04	-42.0833	32.7083			164.04	-43.5237	-60.3602	-42.8125
164.16	-39.1667	30.2083			164.16	-42.6149	-59.4922	-44.5833
164.28	-41.3542	31.6667			164.28	-43.3172	-58.303	-45
164.4	-36.3542	39.0625			164.4	-43.1951	-57.5911	-41.25
164.52	-43.5417	49.4792			164.52	-42.852	-59.5182	-48.5417
164.64	-42.3958	20.625			164.64	-43.3872	-60.4644	-46.9792
164.76	-49.7917	34.2708			164.76	-43.0334	-58.4158	-44.2708
164.88	-40.7292	40.3125			164.88	-42.5808	-57.6779	-42.5
165	-38.6458	31.0417			165	-41.857	-58.6545	-39.375
165.12	-40.3125	29.2708			165.12	-42.9508	-58.75	-39.7917
165.24	-46.6667	33.2292			165.24	-42.8772	-57.1571	-48.3333
165.36	-38.9583	36.875			165.36	-42.6598	-57.3655	-45.4167
165.48	-38.5417	41.5625			165.48	-42.1139	-57.5564	-48.5417
165.6	-45.625	39.5833			165.6	-42.6437	-58.0729	-41.4583
165.72	-41.6667	25.4167			165.72	-42.6024	-59.2448	-42.0833
165.84	-38.75	43.9583			165.84	-42.7712	-57.7648	-48.0208
165.96	-43.125	36.6667			165.96	-41.1889	-57.7517	-43.2292
166.08	-37.9167	35.9375			166.08	-41.7026	-56.9444	-42.3958
166.2	-40	37.6042			166.2	-41.4925	-56.9271	-46.7708
166.32	-34.7917	39.0625			166.32	-40.9914	-56.8056	-40.8333
166.44	-44.2708	36.0417			166.44	-41.1297	-55.4991	-41.0417
166.56	-42.8125	30.3125			166.56	-41.1279	-58.2031	-46.1458
166.68	-34.8958	29.0625			166.68	-42.0761	-55.7292	-44.0625
166.8	-43.75	36.0417			166.8	-41.2105	-57.4045	-48.75
166.92	-43.4375	37.2917			166.92	-41.1422	-56.8099	-40.2083
167.04	-34.8958	35.4167			167.04	-41.3398	-56.6927	-37.5
167.16	-41.4583	26.3542			167.16	-41.708	-56.263	-41.25
167.28	-48.0208	43.6458			167.28	-41.7331	-56.5017	-44.0625
167.4	-38.3333	37.0833			167.4	-41.2177	-57.8212	-44.7917
167.52	-37.8125	33.75			167.52	-41.417	-56.1545	-40.8333
167.64	-40.8333	37.1875			167.64	-41.8355	-57.5174	-37.7083
167.76	-42.6042	42.3958			167.76	-42.1103	-56.033	-41.9792
167.88	-38.2292	24.8958			167.88	-41.2967	-55.5642	-40.1042
168	-44.4792	27.2917			168	-41.5966	-57.0703	-38.125
168.12	-42.6042	30.2083			168.12	-41.0093	-56.0807	-47.0833
168.24	-38.6458	39.375			168.24	-40.968	-56.1458	-39.7917
168.36	-41.6667	39.6875			168.36	-41.2374	-55.7899	-35.5208
168.48	-34.6875	18.0208			168.48	-42.1803	-55.5425	-40.5208
168.6	-45.4167	31.875			168.6	-41.6577	-55.8984	-39.0625
168.72	-42.2917	35.9375			168.72	-40.7489	-56.0677	-42.5
168.84	-30.9375	32.7083			168.84	-41.1117	-55.4601	-45.5208
168.96	-41.3542	28.125			168.96	-40.6142	-54.2144	-46.1458
169.08	-40.4167	30.5208			169.08	-41.0578	-55.3299	-44.7917
169.2	-41.1458	30			169.2	-41.0596	-55.5946	-41.4583
169.32	-42.7083	31.875			169.32	-40.7902	-54.592	-43.2292
169.44	-48.0208	25.4167			169.44	-39.6211	-55.5599	-44.7917
169.56	-44.375	24.1667			169.56	-41.1386	-56.3238	-41.9792
169.68	-41.875	27.1875			169.68	-40.792	-55.625	-41.7708
169.8	-46.6667	33.125			169.8	-40.4885	-55.6076	-40.8333
169.92	-43.75	32.5			169.92	-40.4113	-53.7109	-47.6042
170.04	-40.7292	36.5625			170.04	-39.445	-54.6528	-48.2292
170.16	-42.3958	26.6667			170.16	-39.0643	-55.8073	-39.6875
170.28	-41.4583	26.3542			170.28	-40.1149	-55.0651	-45
170.4	-46.7708	21.5625			170.4	-40.282	-52.4306	-44.0625
170.52	-40.625	31.4583			170.52	-39.2529	-54.6224	-37.5
170.64	-39.0625	32.8125			170.64	-40.3394	-55.7465	-44.5833
170.76	-43.9583	34.2708			170.76	-40.0341	-54.783	-42.2917
170.88	-36.7708	27.6042			170.88	-39.2205	-54.3229	-40.7292
171	-40.3125	34.5833			171	-38.7105	-53.559	-43.8542
171.12	-39.7917	10.3125			171.12	-39.102	-54.6832	-37.8125
171.24	-40.2083	29.0625			171.24	-38.9924	-53.2118	-35.4167
171.36	-42.8125	23.6458			171.36	-38.4195	-52.5217	-35.4167
171.48	-47.1875	20.7292			171.48	-39.3247	-52.4262	-41.1458
171.6	-46.3542	19.6875			171.6	-39.3912	-53.7109	-41.25
171.72	-42.9167	36.1458			171.72	-38.7374	-54.401	-35.9375
171.84	-43.3333	27.9167			171.84	-38.3441	-55.4904	-47.0833
171.96	-38.6458	19.2708			171.96	-38.116	-54.6962	-44.6875
172.08	-30.7292	21.25			172.08	-38.4393	-53.8281	-34.2708
172.2	-41.6667	21.3542			172.2	-39.1882	-53.7674	-44.2708
172.32	-40.2083	24.6875			172.32	-38.6584	-53.559	-39.7917
172.44	-33.4375	25.3125			172.44	-39.287	-52.6823	-46.3542
172.56	-40.4167	24.6875			172.56	-38.2256	-53.0903	-41.4583
172.68	-36.9792	23.75			172.68	-38.1897	-52.1918	-43.75
172.8	-43.9583	24.375			172.8	-38.3657	-53.0903	-40
172.92	-42.7083	16.0417			172.92	-37.8466	-54.2144	-46.0417
173.04	-35.5208	30.3125			173.04	-38.2417	-52.2092	-50.1042
173.16	-45.8333	27.8125			173.16	-38.3351	-52.5043	-47.0833
173.28	-30.7292	23.2292			173.28	-37.8556	-52.2396	-45
173.4	-39.6875	25.1042			173.4	-38.9422	-53.342	-40
173.52	-37.7083	16.5625			173.52	-38.6476	-53.8238	-34.4792
173.64	-44.375	21.0417			173.64	-38.0801	-52.3828	-31.3542
173.76	-41.1458	32.2917			173.76	-38.0837	-51.2153	-37.8125
173.88	-43.6458	22.9167			173.88	-38.407	-53.941	-37.2917
174	-34.2708	13.9583			174	-38.4393	-53.1293	-39.5833
174.12	-44.4792	28.75			174.12	-38.3836	-52.9557	-36.875
174.24	-41.5625	21.4583			174.24	-37.685	-52.2656	-35.625
174.36	-38.75	6.25			174.36	-36.884	-52.6953	-37.5
174.48	-36.6667	28.9583			174.48	-37.3276	-53.0512	-36.5625
174.6	-40	20.3125			174.6	-37.7389	-53.1337	-40.3125
174.72	-40.9375	28.75			174.72	-37.482	-53.7543	-39.375
174.84	-38.3333	12.2917			174.84	-36.9881	-52.8472	-34.1667
174.96	-38.4375	12.9167			174.96	-36.8157	-52.1832	-40.3125
175.08	-38.2292	5.41667			175.08	-37.1534	-52.066	-34.6875
175.2	-38.3333	18.4375			175.2	-37.2737	-52.3394	-34.5833
175.32	-38.75	11.5625			175.32	-37.6455	-51.3021	-37.5
175.44	-39.2708	21.0417			175.44	-37.9059	-51.3368	-37.2917
175.56	-43.0208	15.1042			175.56	-37.4767	-51.3108	-37.7083
175.68	-34.375	19.1667			175.68	-37.8538	-53.3464	-41.875
175.8	-44.8958	21.25			175.8	-37.7963	-51.2283	-43.4375
175.92	-31.7708	15.3125			175.92	-37.0815	-51.0373	-40
176.04	-36.3542	8.54167			176.04	-37.9454	-50.4774	-39.8958
176.16	-39.8958	13.9583			176.16	-38.0639	-51.8533	-39.5833
176.28	-43.4375	14.375			176.28	-37.3042	-51.9618	-35.9375
176.4	-40.3125	13.2292			176.4	-36.5876	-52.4175	-38.9583
176.52	-41.5625	15			176.52	-37.2342	-53.112	-38.9583
176.64	-36.9792	22.1875			176.64	-38.2453	-51.5365	-40.625
176.76	-42.7083	16.7708			176.76	-38.3297	-50.1866	-40.625
176.88	-46.1458	18.125			176.88	-36.7421	-51.2543	-35.5208
177	-38.5417	13.125			177	-36.796	-50.3472	-48.8542
177.12	-40.3125	6.5625			177.12	-36.4476	-51.4366	-37.9167
177.24	-37.8125	13.2292			177.24	-36.6092	-52.9167	-38.5417
177.36	-42.0833	20.7292			177.36	-36.1782	-51.3629	-36.0417
177.48	-40	19.0625			177.48	-36.5553	-52.0226	-35
177.6	-38.75	6.875			177.6	-35.3646	-52.6953	-43.9583
177.72	-37.0833	11.9792			177.72	-35.8998	-52.4219	-35.8333
177.84	-38.4375	4.6875			177.84	-35.9321	-52.5521	-39.5833
177.96	-42.1875	3.54167			177.96	-36.329	-52.5304	-41.5625
178.08	-34.1667	14.0625			178.08	-36.0848	-52.5217	-38.5417
178.2	-39.8958	19.5833			178.2	-35.6124	-52.1484	-34.7917
178.32	-38.4375	8.54167			178.32	-35.519	-50.9245	-34.7917
178.44	-30.4167	13.0208			178.44	-35.8136	-51.7144	-39.4792
178.56	-49.8958	10.3125			178.56	-35.5675	-52.1311	-42.7083
178.68	-34.4792	38.9583			178.68	-35.4813	-51.8446	-34.1667
178.8	-42.2917	12.6042			178.8	-35.9644	-50.0174	-43.4375
178.92	-37.5	25.2083			178.92	-36.2787	-50.1562	-44.2708
179.04	-45.4167	13.3333			179.04	-36.0399	-51.1589	-40.7292
179.16	-38.8542	17.1875			179.16	-35.2011	-52.8125	-36.4583
179.28	-41.9792	4.47917			179.28	-35.8154	-50.8333	-39.7917
179.4	-42.5	8.95833			179.4	-35.4616	-50.1215	-48.125
179.52	-36.4583	5.9375			179.52	-35.8639	-50.1866	-40.7292
179.64	-40.4167	12.8125			179.64	-35.1347	-49.6441	-40
179.76	-33.4375	5.83333			179.76	-34.9677	-49.0972	-44.7917
179.88	-33.125	9.375			179.88	-35.0754	-50.9896	-41.1458
180	-35.9375	18.0208			180	-35.2335	-50.638	-41.4583
180.12	-35.625	14.0625			180.12	-35.2245	-49.8047	-40.8333
180.24	-36.4583	17.6042			180.24	-35.3107	-50.9766	-43.4375
180.36	-43.3333	10.625			180.36	-34.6067	-49.822	-46.0417
180.48	-39.4792	25.4167			180.48	-34.0356	-48.1424	-39.0625
180.6	-38.5417	21.25			180.6	-35.1114	-49.0842	-37.1875
180.72	-35.4167	12.7083			180.72	-34.991	-49.3793	-41.4583
180.84	-41.4583	21.1458			180.84	-34.7935	-50.2431	-40.9375
180.96	-38.0208	10.625			180.96	-34.7809	-49.4184	-42.1875
181.08	-41.9792	-3.95833			181.08	-33.9853	-49.3359	-32.3958
181.2	-38.9583	9.47917			181.2	-34.4504	-49.158	-42.6042
181.32	-35.1042	12.1875			181.32	-34.217	-50.5556	-39.7917
181.44	-38.4375	9.16667			181.44	-34.2601	-49.7266	-39.375
181.56	-38.3333	22.3958			181.56	-34.8366	-50.2908	-41.3542
181.68	-41.3542	5.72917			181.68	-34.296	-48.8411	-34.2708
181.8	-33.3333	21.9792			181.8	-33.5848	-47.9644	-41.25
181.92	-38.75	12.9167			181.92	-33.5219	-48.8845	-43.6458
182.04	-40.3125	14.1667			182.04	-34.445	-48.7587	-42.3958
182.16	-38.3333	17.1875			182.16	-34.0445	-48.0903	-40.4167
182.28	-35.2083	11.0417			182.28	-33.3728	-48.9106	-37.7083
182.4	-39.2708	17.9167			182.4	-33.768	-48.8542	-35.4167
182.52	-39.6875	-0.729167			182.52	-33.0819	-48.2422	-39.375
182.64	-36.1458	16.4583			182.64	-33.3297	-48.1901	-48.0208
182.76	-36.25	5.625			182.76	-33.3567	-47.6042	-38.75
182.88	-37.2917	12.6042			182.88	-32.9777	-46.1545	-38.8542
183	-37.3958	3.95833			183	-32.6652	-47.908	-35.3125
183.12	-47.2917	10.8333			183.12	-32.9975	-48.7543	-36.4583
183.24	-34.7917	-0.520833			183.24	-33.3603	-48.5156	-40.1042
183.36	-37.1875	5.41667			183.36	-32.7119	-49.1233	-44.7917
183.48	-39.7917	12.2917			183.48	-32.8017	-48.7066	-38.9583
183.6	-28.3333	8.22917			183.6	-32.2378	-48.2552	-41.6667
183.72	-42.0833	13.2292			183.72	-33.0549	-48.6371	-34.6875
183.84	-44.1667	23.4375			183.84	-32.6545	-47.4436	-36.0417
183.96	-38.9583	17.6042			183.96	-33.283	-47.0399	-40.4167
184.08	-36.0417	6.04167			184.08	-33.1322	-46.8793	-34.375
184.2	-44.375	6.97917			184.2	-33.1358	-49.8351	-37.6042
184.32	-48.0208	16.7708			184.32	-32.6868	-48.1641	-38.4375
184.44	-41.3542	4.6875			184.44	-32.3527	-48.7413	-38.5417
184.56	-35.4167	11.1458			184.56	-31.3973	-48.7977	-32.8125
184.68	-44.375	13.0208			184.68	-31.5122	-47.9688	-31.5625
184.8	-43.2292	8.33333			184.8	-31.884	-48.5981	-33.75
184.92	-37.6042	10.8333			184.92	-31.8553	-48.1684	-37.5
185.04	-39.0625	10.625			185.04	-31.4583	-47.0833	-33.8542
185.16	-43.4375	2.08333			185.16	-31.6613	-48.7326	-27.5
185.28	-39.7917	11.3542			185.28	-31.4673	-47.5738	-35.625
185.4	-43.4375	5.625			185.4	-32.7712	-46.8099	-35.9375
185.52	-42.6042	13.125			185.52	-32.6419	-48.533	-30.9375
185.64	-41.25	13.0208			185.64	-31.0758	-46.3411	-27.2917
185.76	-33.8542	12.6042			185.76	-31.0129	-47.6302	-29.1667
185.88	-40.8333	5.9375			185.88	-30.7148	-48.0469	-30.1042
186	-30.9375	18.8542			186	-31.8157	-45.7552	-30
186.12	-42.7083	27.3958			186.12	-31.4835	-47.8255	-38.8542
186.24	-38.6458	12.9167			186.24	-30.9483	-47.2005	-39.6875
186.36	-50.3125	1.875			186.36	-31.7636	-46.2109	-26.875
186.48	-41.6667	7.70833			186.48	-31.7188	-46.862	-38.3333
186.6	-39.8958	8.54167			186.6	-32.0672	-45.9592	-35.2083
186.72	-40.5208	20			186.72	-32.1929	-46.5538	-34.0625
186.84	-43.5417	12.9167			186.84	-31.074	-46.9618	-37.1875
186.96	-41.25	19.8958			186.96	-30.4777	-46.5712	-35
187.08	-47.5	4.79167			187.08	-30.9142	-46.0503	-34.1667
187.2	-47.7083	16.4583			187.2	-31.611	-43.5981	-33.8542
187.32	-43.125	15.3125			187.32	-31.6415	-46.1675	-36.0417
187.44	-40.3125	-3.64583			187.44	-30.5693	-46.7361	-27.3958
187.56	-38.5417	18.4375			187.56	-30.8064	-46.5755	-32.5
187.68	-43.2292	5.625			187.68	-30.2981	-45.9288	-38.0208
187.8	-37.6042	19.8958			187.8	-30.4705	-43.7674	-30.9375
187.92	-38.3333	11.7708			187.92	-30.9968	-46.0764	-29.8958
188.04	-40.5208	10.8333			188.04	-31.0111	-44.4661	-37.6042
188.16	-38.6458	14.2708			188.16	-30.4185	-46.4106	-38.9583
188.28	-47.5	19.5833			188.28	-31.0147	-45.5512	-37.9167
188.4	-40.5208	13.9583			188.4	-30.9716	-47.7561	-30.1042
188.52	-34.2708	10.5208			188.52	-30.2568	-47.092	-25.7292
188.64	-40.2083	10.2083			188.64	-29.6857	-45.7379	-36.5625
188.76	-32.2917	15			188.76	-30.0413	-46.5104	-33.75
188.88	-40.8333	14.0625			188.88	-30.4705	-47.1181	-30.5208
189	-46.4583	21.0417			189	-30.1886	-46.1328	-36.9792
189.12	-35.8333	15.9375			189.12	-29.8994	-47.1918	-38.5417
189.24	-35.4167	14.2708			189.24	-29.3337	-46.6319	-32.1875
189.36	-42.3958	25.5208			189.36	-30.2874	-45.1389	-33.6458
189.48	-35.3125	14.1667			189.48	-29.8904	-44.6354	-40.9375
189.6	-31.875	7.91667			189.6	-30.3592	-46.3151	-37.3958
189.72	-38.2292	21.9792			189.72	-30.0216	-46.0069	-35.1042
189.84	-37.0833	12.0833			189.84	-30.1131	-45.7335	-32.9167
189.96	-35.8333	21.1458			189.96	-30.5837	-46.2066	-35.9375
190.08	-34.6875	20.4167			190.08	-30.1994	-45.1042	-31.6667
190.2	-35.1042	21.6667			190.2	-29.2385	-45.4774	-36.1458
190.32	-37.2917	23.125			190.32	-30.5047	-44.9262	-34.2708
190.44	-40.2083	19.4792			190.44	-29.5241	-45.0825	-25
190.56	-41.875	15.3125			190.56	-28.1483	-43.8021	-34.375
190.68	-39.8958	20.9375			190.68	-29.3211	-43.2769	-30
190.8	-38.6458	18.125			190.8	-28.8631	-43.6502	-32.1875
190.92	-33.5417	18.9583			190.92	-29.2295	-43.2292	-30.4167
191.04	-30	20.8333			191.04	-29.9066	-43.724	-35.625
191.16	-39.6875	18.5417			191.16	-29.815	-43.8238	-28.0208
191.28	-39.6875	23.2292			191.28	-29.5887	-43.3594	-31.1458
191.4	-41.9792	20.3125			191.4	-29.7845	-42.9384	-35.3125
191.52	-35	23.9583			191.52	-29.5187	-44.0582	-32.0833
191.64	-40.5208	19.0625			191.64	-29.5456	-44.2404	-34.375
191.76	-42.7083	16.4583			191.76	-29.815	-44.7266	-30.9375
191.88	-37.9167	21.0417			191.88	-29.481	-43.9149	-33.0208
192	-43.125	26.4583			192	-28.9116	-44.4271	-28.3333
192.12	-28.5417	17.7083			192.12	-29.0571	-43.3246	-39.6875
192.24	-39.6875	19.4792			192.24	-29.1721	-43.1988	-36.7708
192.36	-34.2708	25.2083			192.36	-29.3732	-43.6632	-39.1667
192.48	-40.7292	33.5417			192.48	-28.1178	-44.7179	-31.4583
192.6	-35.3125	25.625			192.6	-27.8466	-43.98	-31.7708
192.72	-38.75	30.5208			192.72	-28.3908	-43.533	-29.6875
192.84	-40.8333	32.8125			192.84	-29.1954	-42.8689	-35.8333
192.96	-31.1458	19.7917			192.96	-29.9425	-43.75	-32.6042
193.08	-37.7083	14.2708			193.08	-28.5219	-44.2101	-31.4583
193.2	-38.4375	36.0417			193.2	-28.0532	-45.6858	-36.4583
193.32	-39.1667	19.7917			193.32	-27.5611	-44.4705	-39.5833
193.44	-33.6458	24.8958			193.44	-28.3154	-43.75	-37.6042
193.56	-44.7917	25.9375			193.56	-28.5524	-43.2509	-35.9375
193.68	-41.6667	29.1667			193.68	-27.8161	-43.9497	-37.8125
193.8	-40.3125	32.0833			193.8	-27.7281	-43.125	-30.7292
193.92	-41.7708	34.2708			193.92	-28.3495	-42.947	-30.4167
194.04	-37.7083	28.75			194.04	-27.6203	-43.0512	-29.6875
194.16	-35.7292	35.1042			194.16	-27.5449	-43.4722	-31.25
194.28	-41.3542	34.4792			194.28	-28.1914	-43.1858	-33.75
194.4	-43.4375	30.1042			194.4	-27.2486	-43.954	-32.3958
194.52	-39.8958	32.1875			194.52	-27.4228	-42.7821	-34.2708
194.64	-36.6667	20			194.64	-28.0927	-42.7691	-31.6667
194.76	-38.8542	31.3542			194.76	-27.9813	-42.9948	-31.6667
194.88	-39.7917	24.5833			194.88	-28.5794	-43.8542	-30.5208
195	-31.6667	37.9167			195	-26.3614	-42.8255	-28.4375
195.12	-38.2292	33.6458			195.12	-27.1929	-44.809	-34.1667
195.24	-35.7292	25.1042			195.24	-28.0029	-43.3898	-31.25
195.36	-28.0208	38.75			195.36	-27.6455	-42.7604	-34.375
195.48	-39.1667	39.1667			195.48	-27.3294	-42.8819	-31.25
195.6	-29.5833	38.8542			195.6	-27.8754	-43.2943	-27.5
195.72	-38.6458	32.1875			195.72	-26.5876	-42.4436	-28.6458
195.84	-32.8125	21.0417			195.84	-27.4461	-42.8689	-32.2917
195.96	-35.9375	30.9375			195.96	-27.667	-42.2483	-33.125
196.08	-38.6458	34.6875			196.08	-26.7331	-40.5686	-30.1042
196.2	-39.6875	28.8542			196.2	-27.6185	-41.7708	-26.5625
196.32	-41.5625	32.3958			196.32	-26.4422	-43.099	-39.1667
196.44	-32.3958	32.9167			196.44	-26.8822	-43.5938	-30.3125
196.56	-38.0208	42.0833			196.56	-26.8894	-41.7448	-33.5417
196.68	-39.5833	35.3125			196.68	-27.0456	-41.9835	-30.4167
196.8	-38.3333	31.9792			196.8	-26.3793	-42.5174	-33.0208
196.92	-38.8542	22.1875			196.92	-26.9881	-40.7378	-32.9167
197.04	-36.7708	33.125			197.04	-27.0779	-42.1398	-29.5833
197.16	-35.8333	36.3542			197.16	-27.0456	-42.3177	-29.4792
197.28	-36.5625	37.5			197.28	-26.4404	-41.1285	-25.7292
197.4	-44.8958	51.7708			197.4	-26.0309	-43.1033	-25.8333
197.52	-38.5417	36.0417			197.52	-26.347	-43.138	-31.6667
197.64	-37.2917	27.3958			197.64	-25.9447	-42.0703	-31.4583
197.76	-37.5	32.0833			197.76	-25.7615	-41.4366	-28.6458
197.88	-34.1667	25.1042			197.88	-26.5122	-41.4063	-26.0417
198	-40.2083	43.3333			198	-26.4116	-41.7752	-32.0833
198.12	-47.3958	30.9375			198.12	-26.4889	-41.7318	-29.5833
198.24	-39.6875	33.2292			198.24	-26.0435	-42.1007	-25.5208
198.36	-40.5208	35.4167			198.36	-25.334	-42.6085	-23.75
198.48	-37.7083	36.875			198.48	-26.2464	-42.3438	-26.0417
198.6	-41.25	42.1875			198.6	-26.7206	-41.7014	-25.9375
198.72	-37.8125	43.125			198.72	-26.5966	-42.4826	-26.0417
198.84	-39.2708	40			198.84	-26.0848	-43.3637	-25.1042
198.96	-43.4375	48.4375			198.96	-26.2751	-41.9097	-29.0625
199.08	-36.9792	31.0417			199.08	-25.4921	-41.9748	-22.1875
199.2	-36.1458	35.9375			199.2	-25.8297	-42.6953	-33.9583
199.32	-42.2917	28.8542			199.32	-25.2317	-41.0677	-34.1667
199.44	-44.1667	40.3125			199.44	-25.1275	-41.033	-36.3542
199.56	-44.5833	35.2083			199.56	-25.6771	-42.0443	-35.1042
199.68	-44.5833	17.6042			199.68	-26.7439	-40.6814	-30.8333
199.8	-33.5417	37.5			199.8	-25.8567	-41.8056	-29.8958
199.92	-42.3958	43.2292			199.92	-25.4454	-41.3368	-31.25
200.04	-40.1042	40.625			200.04	-26.1458	-40.5686	-35.5208
200.16	-40.2083	43.5417			200.16	-26.3757	-40.7682	-31.9792
200.28	-30.5208	33.75			200.28	-26.0183	-41.6059	-20.1042
200.4	-32.0833	58.0208			200.4	-25.8782	-40.6554	-30.9375
200.52	-37.7083	36.25			200.52	-24.7683	-41.9401	-27.9167
200.64	-33.6458	48.8542			200.64	-24.5456	-42.5391	-31.5625
200.76	-31.0417	41.4583			200.76	-24.4953	-40.6076	-33.4375
200.88	-36.25	40.1042			200.88	-24.2493	-39.1276	-25.3125
201	-32.1875	52.0833			201	-24.8132	-38.6849	-27.7083
201.12	-39.8958	53.6458			201.12	-24.4935	-39.9957	-29.8958
201.24	-36.4583	39.6875			201.24	-24.2547	-39.9349	-31.1458
201.36	-35.9375	59.2708			201.36	-25.2065	-41.0894	-32.5
201.48	-29.2708	48.5417			201.48	-24.0876	-41.0764	-26.0417
201.6	-36.875	45.8333			201.6	-24.1074	-40.3082	-25.9375
201.72	-38.6458	55.2083			201.72	-23.5866	-40.1345	-31.25
201.84	-40.3125	26.6667			201.84	-23.996	-40.6337	-29.6875
201.96	-29.7917	52.0833			201.96	-24.2259	-40.9679	-27.3958
202.08	-32.2917	41.25			202.08	-24.4522	-40.4427	-30.1042
202.2	-35	44.1667			202.2	-23.8578	-40.7552	-29.0625
202.32	-34.375	47.0833			202.32	-24.9659	-40.599	-29.6875
202.44	-32.8125	40.1042			202.44	-23.6584	-39.5009	-33.4375
202.56	-35.3125	39.6875			202.56	-23.7823	-40.0477	-25.5208
202.68	-46.25	43.9583			202.68	-24.7899	-40.2995	-28.9583
202.8	-35.4167	45.9375			202.8	-24.9946	-39.6094	-27.7083
202.92	-46.875	47.1875			202.92	-24.8635	-39.9479	-30
203.04	-42.7083	42.2917			203.04	-23.75	-41.2326	-27.8125
203.16	-36.0417	48.2292			203.16	-23.2076	-40.3602	-32.7083
203.28	-46.0417	29.4792			203.28	-24.5995	-42.1484	-32.6042
203.4	-41.1458	49.5833			203.4	-24.1685	-41.1675	-32.3958
203.52	-35.7292	53.125			203.52	-23.9996	-41.7969	-29.2708
203.64	-34.5833	48.9583			203.64	-23.3351	-39.8698	-28.8542
203.76	-32.1875	41.9792			203.76	-24.1721	-40.1259	-30.2083
203.88	-38.6458	57.8125			203.88	-23.495	-40.1345	-29.1667
204	-35.5208	51.25			204	-23.9242	-38.316	-29.5833
204.12	-41.7708	59.375			204.12	-24.2223	-38.2378	-24.2708
204.24	-47.6042	57.0833			204.24	-23.5991	-40.3689	-22.2917
204.36	-40	46.1458			204.36	-23.4285	-40.408	-24.375
204.48	-33.4375	49.0625			204.48	-22.8107	-39.4705	-28.0208
204.6	-31.6667	48.3333			204.6	-23.9547	-39.5182	-23.125
204.72	-40.9375	56.7708			204.72	-23.0478	-39.5226	-28.8542
204.84	-39.5833	46.6667			204.84	-23.3387	-38.941	-29.0625
204.96	-37.0833	56.7708			204.96	-22.7065	-38.954	-32.0833
205.08	-34.6875	56.875			205.08	-22.8951	-39.6007	-30.7292
205.2	-30.9375	53.5417			205.2	-23.9404	-38.6458	-21.0417
205.32	-32.7083	45.1042			205.32	-23.6674	-40.434	-20.8333
205.44	-39.7917	45.8333			205.44	-22.8646	-40.2257	-30.9375
205.56	-35.7292	54.8958			205.56	-23.283	-39.4575	-29.2708
205.68	-37.3958	49.2708			205.68	-23.0136	-37.2786	-22.5
205.8	-29.8958	53.0208			205.8	-23.0065	-37.5477	-25.1042
205.92	-42.3958	55.4167			205.92	-23.3962	-38.7023	-21.5625
206.04	-37.9167	60.8333			206.04	-22.8089	-39.2665	-22.6042
206.16	-38.5417	59.4792			206.16	-23.6387	-37.1918	-30.1042
206.28	-34.4792	61.6667			206.28	-23.1124	-37.908	-27.5
206.4	-36.7708	46.4583			206.4	-23.2902	-37.5998	-31.7708
206.52	-34.7917	49.7917			206.52	-23.1699	-37.4566	-32.5
206.64	-32.9167	55.5208			206.64	-22.8951	-38.6849	-24.375
206.76	-37.6042	57.1875			206.76	-21.9217	-36.8967	-27.2917
206.88	-30.9375	58.5417			206.88	-21.7062	-37.5608	-31.6667
207	-35.7292	68.8542			207	-21.9558	-37.8429	-26.4583
207.12	-37.7083	64.6875			207.12	-23.0047	-36.2066	-23.6458
207.24	-42.8125	64.5833			207.24	-22.7658	-37.8212	-31.4583
207.36	-42.6042	66.5625			207.36	-22.5287	-38.4809	-27.8125
207.48	-37.3958	61.0417			207.48	-21.4529	-37.6649	-27.5
207.6	-32.2917	56.1458			207.6	-22.306	-35.9375	-32.7083
207.72	-40.5208	66.1458			207.72	-21.7798	-36.1198	-29.7917
207.84	-40.8333	55			207.84	-21.5625	-35.3212	-33.2292
207.96	-35.3125	66.0417			207.96	-21.6505	-36.6754	-26.0417
208.08	-30.5208	52.5			208.08	-22.4371	-36.5365	-32.1875
208.2	-35.4167	51.4583			208.2	-21.3883	-34.7613	-28.0208
208.32	-35.9375	67.1875			208.32	-22.2575	-35.8116	-26.875
208.44	-38.2292	66.6667			208.44	-21.9343	-36.6797	-25.9375
208.56	-36.1458	61.7708			208.56	-22.306	-38.1293	-27.5
208.68	-38.8542	56.4583			208.68	-21.954	-37.921	-25
208.8	-46.25	59.2708			208.8	-22.5988	-36.671	-25.5208
208.92	-36.1458	57.5			208.92	-21.6182	-36.3064	-28.9583
209.04	-35	52.1875			209.04	-21.981	-37.4957	-33.6458
209.16	-34.7917	61.5625			209.16	-22.2593	-38.3767	-25.5208
209.28	-39.2708	59.375			209.28	-21.8085	-36.888	-26.3542
209.4	-38.8542	63.8542			209.4	-21.0991	-35.4427	-27.3958
209.52	-39.4792	60.2083			209.52	-21.5122	-37.0356	-24.7917
209.64	-33.0208	64.375			209.64	-22.069	-36.0026	-26.5625
209.76	-33.3333	69.7917			209.76	-20.9465	-37.4826	-26.0417
209.88	-41.25	66.7708			209.88	-21.5984	-36.4106	-24.1667
210	-37.2917	71.7708			210	-20.5442	-37.7821	-23.9583
210.12	-42.0833	78.5417			210.12	-21.3973	-37.7387	-25.3125
210.24	-41.4583	67.3958			210.24	-21.2159	-37.2873	-30.9375
210.36	-46.3542	66.5625			210.36	-21.1728	-36.8229	-25.5208
210.48	-37.2917	65.625			210.48	-20.6879	-35.1345	-22.5
210.6	-38.3333	66.0417			210.6	-20.9447	-36.4497	-27.0833
210.72	-44.4792	64.5833			210.72	-21.1602	-37.0703	-28.2292
210.84	-41.1458	68.4375			210.84	-20.81	-37.0443	-31.3542
210.96	-36.3542	74.2708			210.96	-20.9159	-35.5339	-27.3958
211.08	-39.6875	69.1667			211.08	-21.4224	-37.3655	-26.1458
211.2	-39.8958	74.6875			211.2	-21.0075	-35.7943	-28.6458
211.32	-35.3125	67.2917			211.32	-21.0183	-35.1823	-25.9375
211.44	-40.4167	68.75			211.44	-20.5226	-35.3906	-26.6667
211.56	-40.8333	72.8125			211.56	-21.2823	-36.2543	-29.4792
211.68	-40.2083	73.0208			211.68	-20.1527	-35.0477	-24.375
211.8	-36.6667	74.2708			211.8	-21.3757	-35.638	-27.1875
211.92	-35.7292	74.1667			211.92	-21.3093	-34.0495	-27.7083
212.04	-42.6042	73.125			212.04	-20.5136	-36.0417	-26.4583
212.16	-31.7708	76.0417			212.16	-20.4741	-36.7578	-31.4583
212.28	-36.1458	77.2917			212.28	-20.2586	-36.2023	-29.8958
212.4	-40.3125	82.7083			212.4	-20.7166	-34.5573	-27.3958
212.52	-34.7917	80.8333			212.52	-20.9303	-35.4514	-28.8542
212.64	-35.3125	83.6458			212.64	-20.2209	-35.6293	-25.8333
212.76	-35.9375	75.625			212.76	-20.0233	-35.9245	-21.1458
212.88	-38.2292	80.4167			212.88	-19.8114	-35.1519	-23.2292
213	-35.7292	76.9792			213	-19.6893	-33.5938	-22.1875
213.12	-27.9167	78.8542			213.12	-20.3197	-35.7552	-21.3542
213.24	-30.625	78.6458			213.24	-19.648	-35.612	-26.7708
213.36	-39.6875	88.2292			213.36	-18.8919	-34.1233	-26.9792
213.48	-38.5417	77.1875			213.48	-19.7126	-34.3837	-31.6667
213.6	-32.6042	72.6042			213.6	-20.4149	-34.7439	-23.0208
213.72	-29.7917	77.1875			213.72	-19.3786	-34.1319	-31.25
213.84	-33.125	70.625			213.84	-19.8725	-35.8811	-31.5625
213.96	-37.7083	94.4792			213.96	-19.4881	-34.9219	-27.5
214.08	-37.5	84.1667			214.08	-20.7274	-36.1545	-26.7708
214.2	-31.25	82.6042			214.2	-19.5869	-35.842	-28.3333
214.32	-40.9375	80.3125			214.32	-18.7195	-35.5859	-24.6875
214.44	-34.375	88.75			214.44	-19.5923	-35.5642	-21.4583
214.56	-33.5417	83.2292			214.56	-19.1918	-34.4097	-29.4792
214.68	-33.3333	79.0625			214.68	-19.9569	-34.1623	-25
214.8	-34.7917	80.5208			214.8	-20.5047	-34.2405	-33.9583
214.92	-25.8333	87.1875			214.92	-19.6624	-35.5686	-31.7708
215.04	-29.7917	86.1458			215.04	-19.1667	-34.9045	-30.5208
215.16	-33.4375	89.8958			215.16	-19.129	-36.072	-23.3333
215.28	-32.7083	86.6667			215.28	-18.046	-33.4766	-26.875
215.4	-26.5625	84.2708			215.4	-18.5381	-33.7934	-26.0417
215.52	-28.6458	93.0208			215.52	-19.8204	-34.783	-20
215.64	-34.8958	93.9583			215.64	-19.7593	-33.9366	-25.4167
215.76	-37.6042	87.3958			215.76	-19.4109	-34.6615	-20.9375
215.88	-32.2917	84.0625			215.88	-19.7252	-34.987	-21.875
216	-39.375	87.0833			216	-18.4142	-34.5052	-25.4167
216.12	-38.0208	86.1458			216.12	-18.9116	-34.7656	-24.375
216.24	-42.2917	92.0833			216.24	-18.8111	-34.7309	-31.1458
216.36	-37.1875	91.7708			216.36	-19.3139	-34.6571	-35.625
216.48	-34.8958	94.5833			216.48	-18.9063	-33.9714	-32.2917
216.6	-40.3125	86.1458			216.6	-19.0858	-35.5252	-26.4583
216.72	-35.4167	87.6042			216.72	-18.1537	-34.3012	-26.4583
216.84	-27.7083	87.7083			216.84	-18.6979	-34.145	-31.7708
216.96	-36.9792	89.4792			216.96	-18.1555	-34.0582	-26.9792
217.08	-40.625	95.4167			217.08	-18.7733	-33.6328	-23.4375
217.2	-42.3958	91.9792			217.2	-18.9709	-33.954	-26.4583
217.32	-37.3958	87.2917			217.32	-19.3983	-32.9774	-30.9375
217.44	-40.9375	101.458			217.44	-19.4899	-33.5156	-18.125
217.56	-36.6667	86.25			217.56	-18.0262	-33.967	-16.6667
217.68	-39.6875	92.7083			217.68	-18.5722	-33.0599	-25
217.8	-36.5625	94.375			217.8	-18.6979	-33.0382	-22.6042
217.92	-40.5208	91.5625			217.92	-19.0697	-32.7604	-22.2917
218.04	-44.375	97.8125			218.04	-18.592	-32.9904	-18.2292
218.16	-36.0417	99.375			218.16	-18.1448	-34.0582	-19.375
218.28	-31.25	95.625			218.28	-18.4806	-33.9497	-24.4792
218.4	-37.7083	94.2708			218.4	-18.389	-32.2526	-23.6458
218.52	-39.0625	89.375			218.52	-18.7428	-31.4497	-22.5
218.64	-42.8125	100.521			218.64	-17.9149	-31.8924	-22.3958
218.76	-31.9792	96.3542			218.76	-18.4662	-32.0529	-25.1042
218.88	-41.4583	95.9375			218.88	-18.5111	-32.2049	-29.2708
219	-33.5417	92.7083			219	-18.7267	-32.8689	-29.1667
219.12	-28.6458	97.1875			219.12	-18.0837	-32.3394	-20.7292
219.24	-35.8333	107.812			219.24	-17.9813	-33.6111	-24.6875
219.36	-34.2708	93.5417			219.36	-17.5269	-32.9774	-17.6042
219.48	-30.7292	106.458			219.48	-17.7101	-32.5434	-19.6875
219.6	-36.6667	101.979			219.6	-18.1106	-34.184	-18.8542
219.72	-31.0417	98.9583			219.72	-17.9813	-32.4696	-24.375
219.84	-31.875	104.479			219.84	-17.1139	-31.4366	-25.3125
219.96	-36.6667	104.583			219.96	-17.1282	-32.4479	-25.5208
220.08	-32.1875	120.417			220.08	-18.0891	-32.5477	-26.0417
220.2	-31.9792	107.5			220.2	-17.9795	-33.1988	-27.5
220.32	-37.8125	113.125			220.32	-18.2292	-31.658	-19.7917
220.44	-41.875	103.75			220.44	-17.6185	-31.0721	-21.6667
220.56	-35.7292	99.1667			220.56	-17.9903	-32.5391	-28.0208
220.68	-38.6458	116.979			220.68	-17.9634	-30.9028	-23.125
220.8	-38.2292	110.729			220.8	-18.037	-31.5972	-23.9583
220.92	-44.0625	114.896			220.92	-18.0047	-31.4323	-21.9792
221.04	-37.6042	115			221.04	-17.5036	-30.5946	-23.75
221.16	-42.0833	105			221.16	-17.597	-33.1988	-28.6458
221.28	-35.5208	106.458			221.28	-16.7762	-32.0269	-22.8125
221.4	-28.9583	119.688			221.4	-17.7586	-30.612	-23.4375
221.52	-39.7917	128.438			221.52	-16.7583	-31.263	-26.875
221.64	-39.5833	119.479			221.64	-17.4713	-30.7205	-25
221.76	-31.7708	114.167			221.76	-17.7083	-32.6562	-28.3333
221.88	-38.4375	115.208			221.88	-17.8071	-33.8932	-24.0625
222	-35.4167	108.125			222	-17.1175	-32.7821	-25.2083
222.12	-29.5833	113.333			222.12	-17.0528	-31.454	-26.6667
222.24	-30.7292	118.438			222.24	-16.69	-31.5061	-29.8958
222.36	-37.6042	103.542			222.36	-16.4242	-32.9427	-25
222.48	-36.4583	121.667			222.48	-16.5894	-31.8793	-21.1458
222.6	-30.8333	126.25			222.6	-16.2931	-30.6467	-18.6458
222.72	-32.2917	122.5			222.72	-16.6774	-31.2543	-19.1667
222.84	-32.8125	117.708			222.84	-17.6976	-31.3672	-22.2917
222.96	-32.1875	118.333			222.96	-17.0079	-31.1502	-16.4583
223.08	-29.375	108.542			223.08	-16.5068	-30.4167	-22.5
223.2	-34.8958	113.958			223.2	-17.5233	-30.6076	-27.1875
223.32	-29.375	124.479			223.32	-17.1372	-31.1675	-21.25
223.44	-33.0208	125.938			223.44	-16.7601	-31.5191	-20.625
223.56	-37.6042	124.792			223.56	-16.2374	-31.7795	-20.1042
223.68	-38.8542	138.333			223.68	-16.3793	-30.9679	-27.7083
223.8	-31.3542	122.5			223.8	-17.0097	-30.8029	-25.5208
223.92	-32.3958	129.688			223.92	-16.9702	-30.9983	-18.8542
224.04	-33.5417	125.625			224.04	-17.0744	-31.2196	-21.7708
224.16	-34.6875	129.167			224.16	-15.9716	-31.2934	-18.3333
224.28	-30.9375	126.146			224.28	-16.8014	-31.2674	-19.6875
224.4	-36.5625	122.708			224.4	-15.4436	-31.6319	-18.5417
224.52	-35.9375	133.125			224.52	-15.9716	-32.5521	-23.4375
224.64	-41.1458	125.417			224.64	-15.977	-31.6363	-18.8542
224.76	-33.75	131.458			224.76	-16.6595	-29.7092	-19.5833
224.88	-27.3958	122.396			224.88	-16.2823	-31.2326	-20.8333
225	-38.3333	127.812			225	-15.3682	-30.4991	-18.3333
225.12	-35.3125	131.458			225.12	-15.8405	-30.9852	-16.5625
225.24	-36.25	131.042			225.24	-16.69	-30.6554	-22.7083
225.36	-26.6667	137.917			225.36	-15.1904	-31.3976	-25.9375
225.48	-37.0833	128.542			225.48	-15.7705	-31.658	-26.25
225.6	-36.4583	134.583			225.6	-14.8006	-31.2674	-25.625
225.72	-33.2292	140			225.72	-15.6196	-30.1128	-21.0417
225.84	-38.3333	145.938			225.84	-15.8764	-28.9106	-19.4792
225.96	-39.1667	139.479			225.96	-16.3434	-28.8108	-23.4375
226.08	-34.8958	150.208			226.08	-16.0093	-28.9453	-23.8542
226.2	-28.125	149.271			226.2	-15.255	-28.6328	-19.7917
226.32	-30.2083	141.042			226.32	-15.3448	-30.0868	-24.8958
226.44	-28.8542	140.729			226.44	-15.6699	-28.9757	-22.1875
226.56	-24.8958	143.333			226.56	-16.4727	-28.6545	-24.4792
226.68	-29.1667	140.938			226.68	-15.4292	-29.4141	-19.2708
226.8	-34.1667	145.729			226.8	-15.3933	-29.9392	-22.5
226.92	-33.6458	136.25			226.92	-15.7058	-30.1736	-32.0833
227.04	-29.1667	150.417			227.04	-15.6052	-30.0564	-27.3958
227.16	-37.3958	138.333			227.16	-15.3574	-30.5686	-25
227.28	-28.0208	152.917			227.28	-14.8743	-30.3516	-27.5
227.4	-33.3333	136.042			227.4	-15.4903	-29.8872	-26.25
227.52	-32.8125	150.417			227.52	-15.3233	-29.4488	-23.2292
227.64	-41.7708	143.125			227.64	-15.4167	-28.7326	-21.5625
227.76	-37.1875	154.688			227.76	-14.9569	-28.7066	-22.0833
227.88	-33.5417	147.5			227.88	-15.0826	-29.0625	-16.9792
228	-30.2083	150.938			228	-15.3466	-28.0122	-20.2083
228.12	-35.625	141.562			228.12	-15.2209	-29.4488	-25.7292
228.24	-31.7708	157.5			228.24	-15.0323	-29.4271	-23.6458
228.36	-28.2292	150.521			228.36	-14.6246	-28.6545	-23.2292
228.48	-30.3125	161.667			228.48	-15.1114	-28.6936	-21.5625
228.6	-29.7917	156.146			228.6	-14.5348	-28.6502	-17.7083
228.72	-31.875	146.042			228.72	-14.9336	-29.0408	-19.6875
228.84	-28.2292	153.958			228.84	-14.621	-29.2708	-24.8958
228.96	-38.75	145			228.96	-14.6767	-28.8108	-21.6667
229.08	-28.6458	158.438			229.08	-15.1437	-28.9453	-25.9375
229.2	-29.4792	155.833			229.2	-15.0682	-27.8342	-23.125
229.32	-32.5	150.312			229.32	-13.7787	-27.8646	-19.6875
229.44	-40.3125	157.604			229.44	-14.3588	-29.3793	-25.9375
229.56	-37.7083	146.146			229.56	-14.0643	-29.2057	-25.8333
229.68	-33.9583	155.208			229.68	-14.6157	-27.8776	-21.6667
229.8	-33.2292	155			229.8	-14.2529	-28.1814	-22.3958
229.92	-35.9375	163.333			229.92	-14.1002	-29.5139	-16.6667
230.04	-29.5833	157.5			230.04	-14.8366	-29.6701	-22.0833
230.16	-35.8333	159.583			230.16	-14.7935	-28.5286	-17.3958
230.28	-29.0625	154.167			230.28	-14.5977	-29.4184	-12.2917
230.4	-39.375	156.25			230.4	-14.5672	-28.6111	-20.2083
230.52	-28.125	164.062			230.52	-15.0539	-28.1424	-20.4167
230.64	-33.75	161.875			230.64	-14.1236	-28.6415	-17.6042
230.76	-32.7083	147.083			230.76	-14.4989	-27.717	-17.2917
230.88	-31.4583	150.208			230.88	-14.0823	-28.9844	-19.7917
231	-31.1458	160.312			231	-13.6818	-28.5677	-26.0417
231.12	-32.0833	166.354			231.12	-14.7378	-26.8403	-23.125
231.24	-26.6667	169.688			231.24	-15.0251	-28.4939	-25.8333
231.36	-29.6875	158.75			231.36	-13.7823	-29.0582	-25.625
231.48	-31.9792	172.812			231.48	-13.9925	-28.6415	-15.4167
231.6	-34.6875	163.854			231.6	-13.75	-28.3854	-15.4167
231.72	-35.8333	163.125			231.72	-13.7392	-28.0425	-17.5
231.84	-32.0833	161.354			231.84	-14.1685	-28.2856	-18.2292
231.96	-31.7708	164.167			231.96	-14.0912	-27.921	-26.9792
232.08	-35.7292	168.021			232.08	-14.5259	-26.5929	-26.5625
232.2	-32.3958	157.396			232.2	-14.2906	-27.6259	-21.0417
232.32	-26.1458	165.312			232.32	-14.3606	-29.0799	-29.0625
232.44	-25.2083	178.438			232.44	-13.5129	-27.8559	-26.4583
232.56	-31.6667	167.708			232.56	-14.0805	-27.3785	-20.3125
232.68	-33.6458	161.354			232.68	-13.6764	-28.5026	-21.5625
232.8	-27.5	159.896			232.8	-13.4896	-26.8012	-25
232.92	-36.875	169.688			232.92	-12.9292	-26.3411	-22.2917
233.04	-36.25	161.562			233.04	-13.5345	-26.3325	-21.875
233.16	-26.6667	172.812			233.16	-13.3082	-28.6849	-22.2917
233.28	-33.8542	174.583			233.28	-13.565	-27.5911	-17.3958
233.4	-35.3125	174.896			233.4	-13.1196	-26.4844	-16.4583
233.52	-30.2083	172.188			233.52	-13.2525	-25.4905	-18.3333
233.64	-34.7917	163.333			233.64	-12.8592	-27.2005	-23.0208
233.76	-38.9583	163.021			233.76	-13.0621	-27.053	-24.7917
233.88	-38.6458	172.292			233.88	-12.7083	-28.3073	-23.5417
234	-27.9167	168.125			234	-12.4677	-27.6693	-22.8125
234.12	-29.7917	176.042			234.12	-13.5004	-27.092	-20.1042
234.24	-34.5833	167.083			234.24	-12.9939	-27.6649	-22.2917
234.36	-29.7917	173.646			234.36	-13.574	-28.4375	-23.6458
234.48	-18.4375	179.583			234.48	-13.028	-29.0929	-29.5833
234.6	-23.3333	165.312			234.6	-12.6024	-27.7734	-21.7708
234.72	-18.125	167.5			234.72	-13.3441	-26.5408	-20.7292
234.84	-33.75	174.688			234.84	-12.9741	-25.7075	-20.1042
234.96	-26.5625	169.375			234.96	-13.0657	-25.0304	-20.8333
235.08	-34.2708	163.542			235.08	-12.509	-27.9818	-18.75
235.2	-23.0208	158.75			235.2	-12.2935	-27.2352	-24.2708
235.32	-25.5208	174.896			235.32	-14.3517	-28.4592	-21.875
235.44	-28.8542	172.083			235.44	-13.1214	-26.9878	-22.7083
235.56	-29.7917	165.208			235.56	-11.981	-26.7101	-17.6042
235.68	-18.125	170.208			235.68	-12.3168	-27.105	-16.1458
235.8	-31.9792	173.125			235.8	-12.5503	-26.6233	-12.5
235.92	-33.8542	173.021			235.92	-12.3689	-26.5582	-23.6458
236.04	-22.6042	168.542			236.04	-12.3222	-27.296	-23.4375
236.16	-32.2917	177.083			236.16	-12.0744	-27.3438	-28.8542
236.28	-21.7708	174.792			236.28	-12.8592	-27.1181	-24.8958
236.4	-27.0833	174.375			236.4	-12.6724	-26.8273	-23.5417
236.52	-20.7292	167.812			236.52	-13.2435	-26.6319	-14.8958
236.64	-20.3125	171.562			236.64	-13.5255	-28.5503	-22.7083
236.76	-33.8542	176.042			236.76	-12.5144	-27.691	-24.375
236.88	-24.7917	166.042			236.88	-12.0223	-26.9965	-17.0833
237	-25.8333	172.292			237	-12.342	-28.52	-23.3333
237.12	-30.3125	173.438			237.12	-13.0837	-28.0339	-30.4167
237.24	-25.9375	171.25			237.24	-11.8409	-27.0486	-25.625
237.36	-26.6667	172.5			237.36	-11.866	-27.3177	-32.0833
237.48	-27.8125	166.562			237.48	-12.1157	-28.2292	-21.875
237.6	-33.5417	169.583			237.6	-11.4583	-28.0208	-10.3125
237.72	-28.6458	173.333			237.72	-11.5463	-27.1658	-18.125
237.84	-21.1458	154.688			237.84	-11.9899	-26.697	-24.4792
237.96	-32.8125	165.521			237.96	-12.0115	-26.5668	-19.5833
238.08	-29.5833	170			238.08	-11.5787	-25.6467	-20.8333
238.2	-30.5208	167.188			238.2	-11.0848	-26.02	-26.25
238.32	-28.6458	180.938			238.32	-11.1315	-26.849	-25.5208
238.44	-30	173.854			238.44	-12.0007	-25.5469	-21.6667
238.56	-31.6667	173.854			238.56	-11.6433	-25.3385	-24.1667
238.68	-30.4167	164.167			238.68	-11.6559	-26.9271	-21.6667
238.8	-28.6458	168.958			238.8	-12.042	-26.1198	-25.1042
238.92	-34.5833	168.021			238.92	-12.3581	-24.822	-22.5
239.04	-35.1042	172.188			239.04	-11.7295	-25.6901	-18.9583
239.16	-34.8958	170			239.16	-11.2123	-26.1285	-23.9583
239.28	-37.3958	168.75			239.28	-12.4623	-25.6207	-20
239.4	-31.6667	167.396			239.4	-11.9325	-26.0156	-23.9583
239.52	-30.1042	172.604			239.52	-11.1746	-25.7552	-22.3958
239.64	-36.7708	171.979			239.64	-10.9788	-27.1398	-17.8125
239.76	-36.3542	170.833			239.76	-10.7777	-27.8689	-17.8125
[truncated: 15,638 more rows]

## Sheet: Figure 4 g
Hours	DOXO					DOXO+SH					Untreat + SH
24	-6.81223	-10.0351	55.2576	43.9987	-4.12545	10.4787	44.0002	0.25001	27.4505	16.9862	18.6037	44.9926	11.4104
48	20.7227	11.953	73.4084	82.5462	16.7192	32.6473	54.1125	27.9768	84.1144	28.7165	17.7341	33.4452	-4.48256
72	34.1276	26.0377	105.718	94.2921	14.933	58.0026	47.7533	28.3135	67.4874	46.2102	21.5575	53.5368	9.54342
96	48.0757	76.9997	108.016	128.428	78.3174	34.875	40.3822	21.3955	56.4051	45.6379	11.714	39.1588	-1.88838
120	42.4592	82.7088	112.457	118.467	87.0545	31.0264	49.3653	12.7904	63.8694	52.6209	16.74	50.2206	29.2936
144	51.9908	75.9394	121.676	96.2245	75.7034	38.8686	51.5414				23.1019	22.9614	20.0448
Table Analyzed	QT paper			Below threshold?	P value	Mean of DOXO	Mean of DOXO+SH	Difference	SE of difference	t ratio	df	Adjusted P Value
Column A	DOXO		24	No	0.806766	15.66	19.83	-4.176	16.97	0.246	45	0.984155
vs.	vs.		48	No	0.794681	41.07	45.51	-4.444	16.97	0.2618	45	0.984155
Column B	DOXO+SH		72	No	0.74883	55.02	49.55	5.468	16.97	0.3222	45	0.984155
			96	Yes	0.006728	87.97	39.74	48.23	16.97	2.841	45	0.039694	*
Test details	Two-tailed		120	Yes	0.008531	88.63	41.93	46.69	16.97	2.751	45	0.041934	*
Test name	Unpaired t test		144	No	0.088454	84.31	45.2	39.1	22.45	1.741	45	0.309577
Variance assumption	Single pooled variance
Multiple comparisons	Set P value threshold
Method	Holm-Šídák method
Alpha	0.05
Number of tests performed	6
Number of rows omitted	1
