# Supplementary material for: Targeting senescence induced by age or chemotherapy with a polyphenol-rich natural extract improves longevity and healthspan in mice
Source: Nat Aging. 2024 Jul 1;4(9):1231–48. doi: 10.1038/s43587-024-00663-7 (PMC11408255; doi:10.1038/s43587-024-00663-7)
Supplement: Supplementary file 11 — Statistical source data. [file 43587_2024_663_MOESM11_ESM.xlsx]

## Sheet: Figure 5 b
UV-B	Isoquercetin	Isorhamnetin	Kaempferol	Luteolin	Luteolin-7-O-Glu	Nobiletin	Pinoresinol	Rosm. Acid	Dicaffeoylquinic Acid	HK
100	79.354	78.3974	84.7719	68.3874	67.2415	70.318	104.27	81.1305	73.4201	44.7947
100	99.8001	102.332	127.049	80.0133	67.5655	122.119	63.451	109.194	78.3181	33.0572
100	96.6285	83.5641	115.593	80.5539	75.5642	96.0867	83.8751	87.7784	75.0296	76.1905
100				64.3365	48.3199		83.4285		65.8908	42.1053
100				42.0728						75.8845
100				41.4474						49.2708
100				54.3444
100
100
Table Analyzed	SH Comp2 IMR90 new Fold Change Old 2						Number of families	1
Data sets analyzed	A-K						Number of comparisons per family	10
							Alpha	0.05
ANOVA summary
F	7.613						Dunnett's multiple comparisons test	Mean Diff.	95.00% CI of diff.	Below threshold?	Summary	Adjusted P Value	A-?
P value	<0.0001						UV-B vs. Isoquercetin	8.072	-19.94 to 36.08	No	ns	0.9859	B	Isoquercetin
P value summary	****						UV-B vs. Isorhamnetin	11.9	-16.11 to 39.91	No	ns	0.8614	C	Isorhamnetin
Significant diff. among means (P < 0.05)?	Yes						UV-B vs. Kaempferol	-9.138	-37.15 to 18.87	No	ns	0.9679	D	Kaempferol
R squared	0.667						UV-B vs. Luteolin	38.41	17.23 to 59.58	Yes	****	<0.0001	E	Luteolin
							UV-B vs. Luteolin-7-O-Glu	35.33	10.08 to 60.58	Yes	**	0.0021	F	Luteolin-7-O-Glu
Brown-Forsythe test							UV-B vs. Nobiletin	3.826	-24.19 to 31.84	No	ns	>0.9999	G	Nobiletin
F (DFn, DFd)	1.533 (10, 38)						UV-B vs. Pinoresinol	16.24	-9.005 to 41.49	No	ns	0.4259	H	Pinoresinol
P value	0.1658						UV-B vs. Rosm. Acid	7.299	-20.71 to 35.31	No	ns	0.9931	I	Rosm. Acid
P value summary	ns						UV-B vs. Dicaffeoylquinic Acid	26.84	1.587 to 52.08	Yes	*	0.0315	J	Dicaffeoylquinic Acid
Are SDs significantly different (P < 0.05)?	No						UV-B vs. HK	46.45	24.30 to 68.59	Yes	****	<0.0001	K	HK
Bartlett's test							Test details	Mean 1	Mean 2	Mean Diff.	SE of diff.	n1	n2	q	DF
Bartlett's statistic (corrected)							UV-B vs. Isoquercetin	100	91.93	8.072	9.584	9	3	0.8423	38
P value							UV-B vs. Isorhamnetin	100	88.1	11.9	9.584	9	3	1.242	38
P value summary							UV-B vs. Kaempferol	100	109.1	-9.138	9.584	9	3	0.9534	38
Are SDs significantly different (P < 0.05)?							UV-B vs. Luteolin	100	61.59	38.41	7.245	9	7	5.301	38
							UV-B vs. Luteolin-7-O-Glu	100	64.67	35.33	8.639	9	4	4.089	38
ANOVA table	SS	DF	MS	F (DFn, DFd)	P value		UV-B vs. Nobiletin	100	96.17	3.826	9.584	9	3	0.3991	38
Treatment (between columns)	15734	10	1573	F (10, 38) = 7.613	P<0.0001		UV-B vs. Pinoresinol	100	83.76	16.24	8.639	9	4	1.88	38
Residual (within columns)	7854	38	206.7				UV-B vs. Rosm. Acid	100	92.7	7.299	9.584	9	3	0.7616	38
Total	23588	48					UV-B vs. Dicaffeoylquinic Acid	100	73.16	26.84	8.639	9	4	3.106	38
							UV-B vs. HK	100	53.55	46.45	7.577	9	6	6.13	38
Data summary
Number of treatments (columns)	11
Number of values (total)	49

## Sheet: Figure_5c
UV-B	Lut 0.01	Lut 0.1	Lut 1	Lut 2.5	HK 10
64.7	61.53	50	50	37.5	57.14
84.62	85.71	53.84	47.05	55.5	42.85
77.77	66.66	73.33	50	33.3	34
75	60	37.5
56.25	67	46.66
79.16	58	55.6
Table Analyzed	Combined
Data sets analyzed	A-F
ANOVA summary
F	6.254
P value	0.0011
P value summary	**
Significant diff. among means (P < 0.05)?	Yes
R squared	0.5982
Brown-Forsythe test
F (DFn, DFd)	0.4311 (5, 21)
P value	0.8218
P value summary	ns
Are SDs significantly different (P < 0.05)?	No
Bartlett's test
Bartlett's statistic (corrected)
P value
P value summary
Are SDs significantly different (P < 0.05)?
ANOVA table	SS	DF	MS	F (DFn, DFd)	P value
Treatment (between columns)	3461	5	692.2	F (5, 21) = 6.254	P=0.0011
Residual (within columns)	2324	21	110.7
Total	5785	26
Data summary
Number of treatments (columns)	6
Number of values (total)	27
Number of families	1
Number of comparisons per family	5
Alpha	0.05
Dunnett's multiple comparisons test	Mean Diff.	95.00% CI of diff.	Below threshold?	Summary	Adjusted P Value	A-?
UV-B vs. Lut 0.01	6.433	-10.30 to 23.16	No	ns	0.7653	B	Lut 0.01
UV-B vs. Lut 0.1	20.1	3.365 to 36.82	Yes	*	0.0148	C	Lut 0.1
UV-B vs. Lut 1	23.9	3.410 to 44.39	Yes	*	0.0184	D	Lut 1
UV-B vs. Lut 2.5	30.82	10.33 to 51.31	Yes	**	0.0021	E	Lut 2.5
UV-B vs. HK 10	28.25	7.763 to 48.74	Yes	**	0.0048	F	HK 10
Test details	Mean 1	Mean 2	Mean Diff.	SE of diff.	n1	n2	q	DF
UV-B vs. Lut 0.01	72.92	66.48	6.433	6.074	6	6	1.059	21
UV-B vs. Lut 0.1	72.92	52.82	20.1	6.074	6	6	3.308	21
UV-B vs. Lut 1	72.92	49.02	23.9	7.439	6	3	3.213	21
UV-B vs. Lut 2.5	72.92	42.1	30.82	7.439	6	3	4.143	21
UV-B vs. HK 10	72.92	44.66	28.25	7.439	6	3	3.798	21

## Sheet: Fig 5 d
UT	Doxo	HK 1	HK 10	Lut 0.1	Lut 1
16.0352	55.3782	21.7492	22.8509	23.7446	18.4906
16.0932	46.5824	32.8034	27.0513	27.0737	20.8173
Table Analyzed	Col: Entering replicate data						Number of families	1
Data sets analyzed	A-F						Number of comparisons per family	5
							Alpha	0.05
ANOVA summary
F	15.5						Dunnett's multiple comparisons test	Mean Diff.	95.00% CI of diff.	Below threshold?	Summary	Adjusted P Value	B-?
P value	0.0022						Doxo vs. UT	34.92	19.96 to 49.87	Yes	***	0.0008	A	UT
P value summary	**						Doxo vs. HK 1	23.7	8.750 to 38.66	Yes	**	0.0062	C	HK 1
Significant diff. among means (P < 0.05)?	Yes						Doxo vs. HK 10	26.03	11.08 to 40.98	Yes	**	0.0038	D	HK 10
R squared	0.9281						Doxo vs. Lut 0.1	25.57	10.62 to 40.53	Yes	**	0.0042	E	Lut 0.1
							Doxo vs. Lut 1	31.33	16.37 to 46.28	Yes	**	0.0014	F	Lut 1
Brown-Forsythe test
F (DFn, DFd)	1.364e+030 (5, 6)						Test details	Mean 1	Mean 2	Mean Diff.	SE of diff.	n1	n2	q	DF
P value	<0.0001						Doxo vs. UT	50.98	16.06	34.92	4.413	2	2	7.912	6
P value summary	****						Doxo vs. HK 1	50.98	27.28	23.7	4.413	2	2	5.371	6
Are SDs significantly different (P < 0.05)?	Yes						Doxo vs. HK 10	50.98	24.95	26.03	4.413	2	2	5.898	6
							Doxo vs. Lut 0.1	50.98	25.41	25.57	4.413	2	2	5.794	6
Bartlett's test							Doxo vs. Lut 1	50.98	19.65	31.33	4.413	2	2	7.098	6
Bartlett's statistic (corrected)
P value
P value summary
Are SDs significantly different (P < 0.05)?
ANOVA table	SS	DF	MS	F (DFn, DFd)	P value
Treatment (between columns)	1509	5	301.8	F (5, 6) = 15.50	P=0.0022
Residual (within columns)	116.9	6	19.48
Total	1626	11
Data summary
Number of treatments (columns)	6
Number of values (total)	12

## Sheet: Fig 5 e
ctrl	Doxo	Doxo + SH	Doxo + Lut
32.2	35.56	31.08	32.48
24.92	40.606	28.28	22.4
19.8877	42.731	18.6277	24.7233
24.8115	32.7558	15.1375	24.7023
Table Analyzed	SA b-Gal						Table Analyzed	SA b-Gal		Number of families	1
Data sets analyzed	A-D						Data sets analyzed	A-D		Number of comparisons per family	3
										Alpha	0.05
ANOVA summary							ANOVA summary
F	5.619						F	5.619		Dunnett's multiple comparisons test	Mean Diff.	95.00% CI of diff.	Below threshold?	Summary	Adjusted P Value	B-?
P value	0.0122						P value	0.0122		Doxo vs. ctrl	12.46	1.898 to 23.02	Yes	*	0.021	A	ctrl
P value summary	*						P value summary	*		Doxo vs. Doxo + SH	14.63	4.072 to 25.19	Yes	**	0.0078	C	Doxo + SH
Significant diff. among means (P < 0.05)?	Yes						Significant diff. among means (P < 0.05)?	Yes		Doxo vs. Doxo + Lut	11.84	1.277 to 22.40	Yes	*	0.028	D	Doxo + Lut
R squared	0.5842						R squared	0.5842
										Test details	Mean 1	Mean 2	Mean Diff.	SE of diff.	n1	n2	q	DF
Brown-Forsythe test							Brown-Forsythe test			Doxo vs. ctrl	37.91	25.45	12.46	3.936	4	4	3.165	12
F (DFn, DFd)	1.454 (3, 12)						F (DFn, DFd)	1.454 (3, 12)		Doxo vs. Doxo + SH	37.91	23.28	14.63	3.936	4	4	3.717	12
P value	0.2763						P value	0.2763		Doxo vs. Doxo + Lut	37.91	26.08	11.84	3.936	4	4	3.007	12
P value summary	ns						P value summary	ns
Are SDs significantly different (P < 0.05)?	No						Are SDs significantly different (P < 0.05)?	No
Bartlett's test							Bartlett's test
Bartlett's statistic (corrected)	1.114						Bartlett's statistic (corrected)	1.114
P value	0.7737						P value	0.7737
P value summary	ns						P value summary	ns
Are SDs significantly different (P < 0.05)?	No						Are SDs significantly different (P < 0.05)?	No
ANOVA table	SS	DF	MS	F (DFn, DFd)	P value		ANOVA table	SS	DF	MS	F (DFn, DFd)	P value
Treatment (between columns)	522.3	3	174.1	F (3, 12) = 5.619	P=0.0122		Treatment (between columns)	522.3	3	174.1	F (3, 12) = 5.619	P=0.0122
Residual (within columns)	371.8	12	30.98				Residual (within columns)	371.8	12	30.98
Total	894.2	15					Total	894.2	15
Data summary							Data summary
Number of treatments (columns)	4						Number of treatments (columns)	4
Number of values (total)	16						Number of values (total)	16

## Sheet: Fig 5 f
Minutes	HK 0.5 mg/kg
0	0	0	0
15	67.52	50.71	48.3
60	20.44	23.22	15.02
360	7.37	15.25	16.59

## Sheet: Fig 5 h
Untreated			Doxorubicin			Doxorubicin Luteolin
11	8.2	6.55	35.35	31.8		7.75	8.35	10.8
Table Analyzed	Data 1
Data sets analyzed	A-C
ANOVA summary
F	106.6
P value	<0.0001
P value summary	****
Significant diff. among means (P < 0.05)?	Yes
R squared	0.9771
Brown-Forsythe test
F (DFn, DFd)	0.2562 (2, 5)
P value	0.7836
P value summary	ns
Are SDs significantly different (P < 0.05)?	No
Bartlett's test
Bartlett's statistic (corrected)
P value
P value summary
Are SDs significantly different (P < 0.05)?
ANOVA table	SS	DF	MS	F (DFn, DFd)	P value
Treatment (between columns)	922.8	2	461.4	F (2, 5) = 106.6	P<0.0001
Residual (within columns)	21.64	5	4.329
Total	944.4	7
Data summary
Number of treatments (columns)	3
Number of values (total)	8
Number of families	1
Number of comparisons per family	3
Alpha	0.05
Tukey's multiple comparisons test	Mean Diff.	95.00% CI of diff.	Below threshold?	Summary	Adjusted P Value
Untreated vs. Doxorubicin	-24.99	-31.17 to -18.81	Yes	***	0.0001	A-B
Untreated vs. Doxorubicin Luteolin	-0.3833	-5.911 to 5.144	No	ns	0.9725	A-C
Doxorubicin vs. Doxorubicin Luteolin	24.61	18.43 to 30.79	Yes	***	0.0001	B-C
Test details	Mean 1	Mean 2	Mean Diff.	SE of diff.	n1	n2	q	DF
Untreated vs. Doxorubicin	8.583	33.58	-24.99	1.899	3	2	18.61	5
Untreated vs. Doxorubicin Luteolin	8.583	8.967	-0.3833	1.699	3	3	0.3191	5
Doxorubicin vs. Doxorubicin Luteolin	33.58	8.967	24.61	1.899	2	3	18.32	5
