# Supplementary material for: Targeting senescence induced by age or chemotherapy with a polyphenol-rich natural extract improves longevity and healthspan in mice
Source: Nat Aging. 2024 Jul 1;4(9):1231–48. doi: 10.1038/s43587-024-00663-7 (PMC11408255; doi:10.1038/s43587-024-00663-7)
Supplement: Supplementary file 12 — Statistical source data. [file 43587_2024_663_MOESM12_ESM.xlsx]

## Sheet: Figure 6b
Control	CDK6+Fis	CDK6+Lut		Table Analyzed	Col: Entering replicate data					Number of families	1
0.114	0.114	0.062		Data sets analyzed	A-C					Number of comparisons per family	2
0.147	0.095	0.055								Alpha	0.05
0.12	0.09	0.06		ANOVA summary
0.122	0.13	0.062		F	16.93					Dunnett's multiple comparisons test	Mean Diff.	95.00% CI of diff.	Below threshold?	Summary	Adjusted P Value	A-?
	0.092	0.092		P value	0.0004					Control vs. CDK6+Fis	0.02155	-0.004944 to 0.04804	No	ns	0.1111	B	CDK6+Fis
				P value summary	***					Control vs. CDK6+Lut	0.05955	0.03306 to 0.08604	Yes	***	0.0003	C	CDK6+Lut
				Significant diff. among means (P < 0.05)?	Yes
				R squared	0.7548					Test details	Mean 1	Mean 2	Mean Diff.	SE of diff.	n1	n2	q	DF
										Control vs. CDK6+Fis	0.1258	0.1042	0.02155	0.01051	4	5	2.051	11
				Brown-Forsythe test						Control vs. CDK6+Lut	0.1258	0.0662	0.05955	0.01051	4	5	5.668	11
				F (DFn, DFd)	0.1664 (2, 11)
				P value	0.8488
				P value summary	ns
				Are SDs significantly different (P < 0.05)?	No
				Bartlett's test
				Bartlett's statistic (corrected)	0.129
				P value	0.9375
				P value summary	ns
				Are SDs significantly different (P < 0.05)?	No
				ANOVA table	SS	DF	MS	F (DFn, DFd)	P value
				Treatment (between columns)	0.008308	2	0.004154	F (2, 11) = 16.93	P=0.0004
				Residual (within columns)	0.002698	11	0.0002453
				Total	0.01101	13
				Data summary
				Number of treatments (columns)	3
				Number of values (total)	14

## Sheet: Figure 6d
UT	UVB 6h	Lut 0.1 6h	Lut 1 6h
2958	5013	6069	5665			Table Analyzed	t0 and 6h n2
1751	7623	2564	4893			Data sets analyzed	A-D						Number of families	1
3570	8056	2762	4242										Number of comparisons per family	3
3396	7349	2395	3981			ANOVA summary							Alpha	0.05
2484	13820	1604	6285			F	29.38
1561	9921	1572	3397			P value	<0.0001						Bonferroni's multiple comparisons test	Mean Diff.	95.00% CI of diff.	Below threshold?	Summary	Adjusted P Value
2346	8358	1400	4046			P value summary	****						UT vs. UVB 6h	-4876	-6164 to -3589	Yes	****	<0.0001	A-B
1506	4530	910	3733			Significant diff. among means (P < 0.05)?	Yes						UVB 6h vs. Lut 0.1 6h	1839	519.9 to 3159	Yes	**	0.0026	B-C
1795	9536	1218	3563			R squared	0.1352						UVB 6h vs. Lut 1 6h	3043	1828 to 4258	Yes	****	<0.0001	B-D
2437	10393	1821	5332
2087	5861	1416	4458			Brown-Forsythe test							Test details	Mean 1	Mean 2	Mean Diff.	SE of diff.	n1	n2	t	DF
3958	7929	1784	1577			F (DFn, DFd)	35.47 (3, 564)						UT vs. UVB 6h	3501	8377	-4876	536.1	134	142	9.095	564
2912	7407	1391	3054			P value	<0.0001						UVB 6h vs. Lut 0.1 6h	8377	6538	1839	549.5	142	122	3.347	564
6586	2677	1863	3770			P value summary	****						UVB 6h vs. Lut 1 6h	8377	5334	3043	506.1	142	170	6.013	564
1486	2886	1365	5263			Are SDs significantly different (P < 0.05)?	Yes
1801	4928	1134	1572
1709	2795	2003	1401			Bartlett's test
1814	3326	1718	1177			Bartlett's statistic (corrected)	186.5							UT	UVB 6h	Lut 0.1 6h	Lut 1 6h
2347	4578	1332	1132			P value	<0.0001						Number of values	134	142	122	170
3377	6834	2193	961			P value summary	****
3779	3739	3991	1231			Are SDs significantly different (P < 0.05)?	Yes
3615	4416	3002	2234
3820	2761	2501	1713			ANOVA table	SS	DF	MS	F (DFn, DFd)	P value
2765	4308	2715	2470			Treatment (between columns)	1746464802	3	582154934	F (3, 564) = 29.38	P<0.0001
3529	5033	3063	2787			Residual (within columns)	11175923500	564	19815467
2265	3649	2028	3853			Total	12922388302	567
2073	1975	1667	3295
2779	2043	1492	2707			Data summary
2971	2375	2303	2638			Number of treatments (columns)	4
2753	2442	2203	2601			Number of values (total)	568
2577	2035	2169	3644
875	2766	3880	1910
781	2397	2985	2894
548	3442	2317	2089
734	4425	1735	1240
601	6371	2733	1599
703	4522	2576	3268
4595	3351	2614	3595
2123	2640	4727	3338
2404	4654	3475	3367
835	2692	7551	2877
2064	4156	3373	2791
2118	2831	4609	2990
2231	2736	3332	4964
2000	3015	7214.17	1907
3835	2124	5697.23	1700
8287.7	3286	3307.44	1698
8975.11	2631	3086.8	1729
8249.07	1921	5055.93	1077
5928.44	2986	1107.75	1199
2719.82	2376	6437.27	845
5159.5	2066	8142.8	918
1998.9	5048	6350.88	1192
3640.31	7105	3926.99	908
9077.03	4383	12742.9	664
7330.16	3345	8371.69	1158
7933	2763	7994.04	751
10113.7	1451	5592.55	1260
6501.16	6618	6946.35	995
3329.21	2983	3595.96	931
5724.12	3296	5858.39	1238
4257.58	2140	5659.01	3235.72
4479.76	2400	5551.94	5385.18
2757.85	2458	6001.02	5625.84
940.03	2378	6187.69	5595.72
725.34	1732	11769.9	5162.85
108.79	1334	12736.2	3972.07
827.45	1900	10921.4	4438.68
1180.09	2055	6537.93	4645.35
1424.22	1706	7414.24	2843.88
1922.29	10713	10815.7	3348.03
201.3	2980.67	11564.1	4505.38
1558.3	8304.8	9683.24	4665.47
1167.54	5714.01	8509.63	3039.65
4800.15	10075.1	9874.59	3248.4
2852.24	8909.36	10597.9	6020.23
1865.65	9985.84	11895.5	8051.89
1613.4	2898.58	10131.9	10636.1
4197.9	2555.83	12329.4	8773.75
4072.87	1986.03	13020.4	6705.25
3427.2	3559.13	6751.82	7443.99
1952	2448.84	8840.1	8456.41
7050.39	13896	5107.1	6615.63
7458.58	13077.7	7067.11	4257.68
8347.26	8622.17	12315.4	8973.97
6953.8	11946.3	16304.3	5469.15
5341.82	16133	7970.49	5928.33
3799.67	12873.4	12354	5997.58
6156.29	12650.4	6264.46	5968.28
5049.61	5602.9	10301.9	7063.02
2847.05	2330.55	7277.66	7699.75
6710.67	2948.97	8310.26	10661.5
5662.82	3361.83	11746.7	10212.8
5707.87	3620.89	6775.45	4820.39
7430.3	12034.4	5269.9	7756.92
5135.65	10617	5412.79	9045.05
2313.64	13275	17271.6	7794.7
3049.69	12718.4	22560.3	3858.39
2213.24	12248.1	3518.88	6482.97
3003.02	11546	10220.9	6963.96
4369.9	13644.5	3244.97	5275.28
4027.23	4024.71	5079.3	6318.83
5419.86	316.28	6140.12	15505.4
3020.32	14928.4	7211.63	11902.9
4863.53	19476.5	10550.6	8808.56
4576.96	27108.7	8531.53	7466.13
3069.11	24723.3	6675.33	7030.89
3083.53	22836.6	9042.67	1532.87
5555.77	21049.7	11215	8022.21
4470.23	22445.5	8251.78	2403.4
4273	22076.5	7295.17	5307.44
1920.92	17087.6	13082.9	5908.58
3324.79	21755.9	3737.54	7627.63
3391.38	20952.3	10486.1	8755.84
3521.55	20642	17890.3	8868.64
740.09	10594.5	4073.3	2717.86
214.98	28032.8	12704.2	5719.94
561.68	26348.6	11211.5	3975.87
1182.23	21472.2	15077.5	7212.74
2478.6	4785.3	18811.7	6404.27
2924.53	9239.93	9410.73	5502.39
2085.1	4767.3	12046.5	10549.8
2562.71	6830.27		6066.83
4993.72	12195.5		4407.02
5785.3	12551.4		8350.39
7408.21	6522.39		7315.57
4678.51	13691.2		4471.72
4759.86	23720.8		6025.56
5642.71	13831.7		7321.32
4802.49	12322.4		6634.23
2820.68	11696.1		8164.64
4436.82	17401.8		12390.6
4032.43	25776.5		6480.85
1325.3	11325.1		7889.78
	18473		8566.22
	6487.9		5104.96
	8565.2		4780.15
	13829.7		5431.7
	11973.8		9549.73
	10448.3		9045.09
	13662.8		10595.6
	19213.2		9805.84
			9649.25
			11147
			11002.5
			12722.6
			11348.1
			15897.5
			12697.9
			7230.66
			5485.34
			4092.14
			7350.75
			5442.42
			2286.81
			7343.98
			8344.88
			4744.37
			6206.23
			1613.03
			1654.65
			4634.06
			5479.55
			4961.32
			11700.1
			6141.88
			11867.6
			7885.8
			5981.29
			3482.34
