# Supplementary material for: Targeting senescence induced by age or chemotherapy with a polyphenol-rich natural extract improves longevity and healthspan in mice
Source: Nat Aging. 2024 Jul 1;4(9):1231–48. doi: 10.1038/s43587-024-00663-7 (PMC11408255; doi:10.1038/s43587-024-00663-7)
Supplement: Supplementary file 14 — Statistical source data. [file 43587_2024_663_MOESM14_ESM.xlsx]

## Sheet: Ex Fig 1 a
50% longest-living animals
UT	T
38.5	40.1
35.6	39.6
34.6	39.1
34	37.3
33	36.8
32.75	34.6
31.75	34.6
30.7	34.5
29.5	34
28	33.25
28	32.75
	32.75
	32.75
	31.5
37.5	40.6
34	40.6
33.5	38.3
32.5	34.5
32.25	34
31.75	34
30.75	32.75
30	32.75
	32.5
	32.5
	32.25

## Sheet: ExFig 1b
	Female Mice
	Time (months)	Untreated	Treated		Comparison of Survival Curves
	23	1
	22.25	1			Log-rank (Mantel-Cox) test
	24.25	1			Chi square	4.507
	28	1			df	1
	22	1			P value	0.0337
	23.75	1			P value summary	*
	24.75	1			Are the survival curves sig different?	Yes
	25.25	1
	23.75	1			Gehan-Breslow-Wilcoxon test
	23.25		1		Chi square	5.646
	26.75		1		df	1
	26.75		1		P value	0.0175
	27		1		P value summary	*
	27		1		Are the survival curves sig different?	Yes
	26.25		1
	28		1		Median survival
	29.5		1		Untreated	28
	34.6	1			Treated	31.5
	38.5	1			Ratio (and its reciprocal)	0.8889	1.125
	35.6	1			95% CI of ratio	0.5026 to 1.572	0.6360 to 1.990
	30.7	1
	31.75	1
	25.5	1
	28	1
	34	1
	40.1		1
	30.75		1
	32.75		1
	34		1
	30.25		1
	34.5		1
	32.75		1
	39.6		1
	34.6		1
	39.1		1
	37.3		1
	36.8		1
	34.6		1
	32.75		1
	29.5		1
	30.25		1
	31.5		1
	35		1
	27		1
	32.75	1
	33	1
	29.5	1
	23.75	1

## Sheet: ExFig 1c
	Male Mice
	Time (months)	Untreated	Treated		Comparison of Survival Curves
	22.5	1
	27.75	1			Log-rank (Mantel-Cox) test
	32.25	1			Chi square	3.861
	22.25	1			df	1
	32.5	1			P value	0.0494
	33.5	1			P value summary	*
	29.5		1		Are the survival curves sig different?	Yes
	29.5		1
	30.5		1		Gehan-Breslow-Wilcoxon test
	32.25		1		Chi square	4.24
	32.5		1		df	1
	32.5		1		P value	0.0395
	34		1		P value summary	*
	37.5	1			Are the survival curves sig different?	Yes
	34	1
	26.75	1			Median survival
	20.5	1			Untreated	28.88
	22.25	1			Treated	32.25
	31.75	1			Ratio (and its reciprocal)	0.8953	1.117
	24.25		1		95% CI of ratio	0.4672 to 1.716	0.5828 to 2.140
	20.5		1
	34		1
	38.3		1
	32.75		1
	31.75		1
	34.5		1
	40.6		1
	40.6		1
	30.25		1
	30.25		1
	29		1
	32.25		1
	32.75		1
	25.25	1
	21	1
	30	1
	30.75	1

## Sheet: ExFig1d
Age of Death (Months)	Treatment	Animal Facility
22.5	UT	1
27.75	UT	1
32.25	UT	1
22.25	UT	1
32.5	UT	1
33.5	UT	1
29.5	HK	1
29.5	HK	1
30.5	HK	1
32.25	HK	1
32.5	HK	1
32.5	HK	1
34	HK	1
23	UT	1
22.25	UT	1
24.25	UT	1
28	UT	1
22	UT	1
23.75	UT	1
24.75	UT	1
25.25	UT	1
23.75	UT	1
23.25	HK	1
26.75	HK	1
26.75	HK	1
27	HK	1
27	HK	1
26.25	HK	1
28	HK	1
29.5	HK	1
37.5	UT	2
34	UT	2
26.75	UT	2
20.5	UT	2
22.25	UT	2
31.75	UT	2
24.25	HK	2
20.5	HK	2
34	HK	2
38.3	HK	2
32.75	HK	2
31.75	HK	2
34.5	HK	2
40.6	HK	2
40.6	HK	2
34.6	UT	2
38.5	UT	2
35.6	UT	2
30.7	UT	2
31.75	UT	2
25.5	UT	2
28	UT	2
34	UT	2
40.1	HK	2
30.75	HK	2
32.75	HK	2
34	HK	2
30.25	HK	2
34.5	HK	2
32.75	HK	2
39.6	HK	2
34.6	HK	2
39.1	HK	2
37.3	HK	2
36.8	HK	2
34.6	HK	2
32.75	HK	2
30.25	HK	3
30.25	HK	3
29	HK	3
32.25	HK	3
32.75	HK	3
25.25	UT	3
21	UT	3
30	UT	3
30.75	UT	3
29.5	HK	3
30.25	HK	3
31.5	HK	3
35	HK	3
27	HK	3
32.75	UT	3
33	UT	3
29.5	UT	3
23.75	UT	3

## Sheet: Ex Fig 1 e
BLOOD PARAMETERS
WBC (cells/uL)
Untreated	Treated		Unpaired t test
13400	11400		P value	0.8183
11600	4600		P value summary	ns
6200	12400		Significantly different (P < 0.05)?	No
13600	11800		One- or two-tailed P value?	Two-tailed
14400	6.6		t, df	t=0.2341, df=14
20000	30400
16100	15800
	20600
	23600
RBC (cells/uL)
Untreated	Treated		Unpaired t test
10380000	9380000		P value	0.9436
9380000	8300000		P value summary	ns
9580000	9060000		Significantly different (P < 0.05)?	No
8580000	10460000		One- or two-tailed P value?	Two-tailed
8560000	9480000		t, df	t=0.07229, df=12
10000000	11260000
	7360000
	10340000
HGB (g/dL)
Untreated	Treated		Unpaired t test
16	12.8		P value	0.6838
12.1	12		P value summary	ns
10.18	12.4		Significantly different (P < 0.05)?	No
12.1	14.8		One- or two-tailed P value?	Two-tailed
12.4	12.8		t, df	t=0.4158, df=14
12.2	15.6
14.2	9.8
	13.6
	14.2
HCT (%)
Untreated	Treated		Unpaired t test
21.5	17.9		P value	0.9804
18.8	17.3		P value summary	ns
16.8	17.5		Significantly different (P < 0.05)?	No
18.7	20.7		One- or two-tailed P value?	Two-tailed
17.6	18.2		t, df	t=0.02496, df=14
17.3	22.5
20.7	14.4
	19.5
	20.7

## Sheet: Ex Fig 1 g
ITT
Glucose concentration
Time (min)	Untreated							Treated									Young Control
0	201	183	174	127	159	135	165	191	217	205	228	181	152	171	141	177	149	179	166	126	134	143	158	165	177	140
15	123	96	108	87	121	121	115	140	161	143	172	141	99	161	103	86	119	106	135	161	100	83	117	209	85	85
30	129	131	103	99	111	112	129	143	138	158	130	140	93	124	120	104	115	121	142	137	62	94	99	202	82	75
60	148	136	109	107	109	115	129	138	168	162	175	141	90	108	105	115	117	136	158	142	94	126	86	161	111	115
120	237	198	225	162	156	173	154	219	198	215	211	185	141	159	174	198	181	183	221	199	190	141	187	178	173	209
GTT
Glucose concentration
Time (min)	Untreated							Treated									Young Control
0	107	200	146	141	190	136	181	180	202	199	198	193	170	202	145	183	145	206	117	187	134	178	168	212	211	134
15	273	289	258	384	282	403	390	295	451	390	282	294	246	419	315	274	242	291	238	264	220	335	266	315	394	362
30	282	242	215	303	199	209	259	285	320	264	205	271	182	332	251	219	211	177	221	199	184	235	218	239	201	206
60	229	223	183	177	201	181	217	240	254	258	217	220	192	215	211	211	177	180	171	173	182	182	151	181	181	182
120	178	200	168	147	174	173	187	230	209	244	222	218	164	173	173	192	153	144	131	169	117	152	156	157	187	148
ITT																													GTT
Table Analyzed	total																												Table Analyzed	Total
Two-way RM ANOVA	Matching: Stacked																												Two-way RM ANOVA	Matching: Stacked
Assume sphericity?	No																												Assume sphericity?	No
Alpha	0.05																												Alpha	0.05
Source of Variation	% of total variation	P value	P value summary	Significant?	Geisser-Greenhouse's epsilon																								Source of Variation	% of total variation	P value	P value summary	Significant?	Geisser-Greenhouse's epsilon
Time x Column Factor	1.451	0.4991	ns	No																									Time x Column Factor	1.365	0.5277	ns	No
Time	50.19	<0.0001	****	Yes	0.5967																								Time	62.75	<0.0001	****	Yes	0.535
Column Factor	3.072	0.2878	ns	No																									Column Factor	6.782	0.005	**	Yes
Subject	26.86	<0.0001	****	Yes																									Subject	11.61	0.0006	***	Yes
ANOVA table	SS	DF	MS	F (DFn, DFd)	P value																								ANOVA table	SS	DF	MS	F (DFn, DFd)	P value
Time x Column Factor	2825	8	353.2	F (8, 92) = 0.9259	P=0.4991																								Time x Column Factor	7856	8	981.9	F (8, 92) = 0.8907	P=0.5277
Time	97736	4	24434	F (2.387, 54.89) = 64.06	P<0.0001																								Time	361055	4	90264	F (2.140, 49.22) = 81.88	P<0.0001
Column Factor	5983	2	2991	F (2, 23) = 1.316	P=0.2878																								Column Factor	39020	2	19510	F (2, 23) = 6.719	P=0.0050
Subject	52299	23	2274	F (23, 92) = 5.961	P<0.0001																								Subject	66784	23	2904	F (23, 92) = 2.634	P=0.0006
Residual	35093	92	381.4																										Residual	101425	92	1102
Dunnett's multiple comparisons test	Mean Diff.	95.00% CI of diff.	Below threshold?	Summary	Adjusted P Value																								Dunnett's multiple comparisons test	Mean Diff.	95.00% CI of diff.	Below threshold?	Summary	Adjusted P Value
Row 1																													Row 1
Untreated vs. Treated	-21.35	-55.01 to 12.31	No	ns	0.2347																								Untreated vs. Young Control	-11.91	-53.45 to 29.62	No	ns	0.6999
Untreated vs. Young Control	9.729	-19.34 to 38.80	No	ns	0.6048																								Untreated vs. Treated	-28.49	-65.53 to 8.549	No	ns	0.1286
Row 2																													Row 2
Untreated vs. Treated	-23.86	-52.62 to 4.904	No	ns	0.1045																								Untreated vs. Young Control	32.87	-41.83 to 107.6	No	ns	0.4551
Untreated vs. Young Control	-9.857	-43.85 to 24.13	No	ns	0.6887																								Untreated vs. Treated	-3.984	-87.02 to 79.05	No	ns	0.9893
Row 3																													Row 3
Untreated vs. Treated	-11.49	-32.05 to 9.065	No	ns	0.31																								Untreated vs. Young Control	35.04	-7.600 to 77.69	No	ns	0.1027
Untreated vs. Young Control	3.386	-31.23 to 38.00	No	ns	0.955																								Untreated vs. Treated	-14.63	-69.47 to 40.20	No	ns	0.734
Row 4																													Row 4
Untreated vs. Treated	-11.7	-41.05 to 17.65	No	ns	0.5178																								Untreated vs. Young Control	25.57	2.146 to 49.00	Yes	*	0.0348
Untreated vs. Young Control	-2.743	-26.91 to 21.42	No	ns	0.9434																								Untreated vs. Treated	-22.65	-49.65 to 4.346	No	ns	0.1016
Row 5																													Row 5
Untreated vs. Treated	-2.46	-41.68 to 36.76	No	ns	0.981																								Untreated vs. Young Control	23.89	2.748 to 45.02	Yes	*	0.0273
Untreated vs. Young Control	0.2286	-37.33 to 37.79	No	ns	0.9998																								Untreated vs. Treated	-27.49	-55.38 to 0.3998	No	ns	0.0533

## Sheet: Ex Fig 1 h
Water intake (ml/h)
Young	UT	T		One-way ANOVA
0.128945	0.134836	0.160797		F	1.811
0.149333	0.156594	0.121087		P value	0.1757
0.065673	0.187101	0.141236		P value summary	ns
0.163094	0.128921	0.118051		Significant diff. among means (P < 0.05)?	No
0.316516	0.179568	0.218129
0.193449	0.216173	0.1719		Number of families	1
0.202578	0.21087	0.154317		Number of comparisons per family	3
0.159094	0.157256	0.188014		Alpha	0.05
0.101884	0.161739	0.188705
0.130909	0.450719	0.156087		Tukey's multiple comparisons test	Mean Diff.	95.00% CI of diff.	Significant?	Summary	Adjusted P Value
0.110438	0.189258	0.115658		Young vs. UT	-0.04042	-0.09397 to 0.01313	No	ns	0.1713	A-B
0.140511	0.216797	0.143309		Young vs. T	-0.008825	-0.05878 to 0.04113	No	ns	0.9038	A-C
0.174704	0.163274	0.185603		UT vs. T	0.0316	-0.02124 to 0.08444	No	ns	0.3241	B-C
0.154913		0.119223
0.139024		0.186667		Test details	Mean 1	Mean 2	Mean Diff.	SE of diff.	n1	n2	q	DF
0.16446		0.165106		Young vs. UT	0.156	0.1964	-0.04042	0.02206	16	13	2.591	43
		0.267633		Young vs. T	0.156	0.1648	-0.008825	0.02058	16	17	0.6065	43
				UT vs. T	0.1964	0.1648	0.0316	0.02177	13	17	2.053	43

## Sheet: Ex Fig 1 i-j
BODY COMPOSITION
MALES	Untreated					Treated								Young					Dunnett's multiple comparisons test	Predicted (LS) mean diff.	95.00% CI of diff.	Below threshold?	Summary	Adjusted P Value
Lean mass	66.3563	82.5237	77.0023	72.4766	80.5392	69.9507	63.3611	67.7352	78.9938	75.9316	82.6329	69.5411	69.7368	81.6372	82.0723	79.3651	83.7395
Fat mass	25.2865	10.0029	14.5309	20.6693	12.8602	23.7231	29.8815	25.092	14.3832	17.596	8.83807	22.4912	23.6257	12.1681	12.4337	15.0567	11.121		Lean mass
																			Untreated vs. Treated	3.544	-4.143 to 11.23	No	ns	0.4623
Two-way ANOVA																			Untreated vs. Young control	-5.924	-14.97 to 3.122	No	ns	0.2349
Source of Variation	% of total variation	P value	P value summary
Interaction	1.384	0.0062	**																Fat mass
Row Factor	94.09	<0.0001	****																Untreated vs. Treated	-4.034	-11.72 to 3.653	No	ns	0.3767
Column Factor	0.01515	0.9351	ns																Untreated vs. Young control	3.975	-5.070 to 13.02	No	ns	0.4934
FEMALES	Untreated			Treated			Young												Test details	Predicted (LS) mean 1	Predicted (LS) mean 2	Predicted (LS) mean diff.	SE of diff.	N1	N2	q	DF
Lean mass	79.5535	80.6204	72.9671	76.8996	80.1172	78.0155	74.3503	76.2918	79.8109	76.3682
Fat mass	13.2785	8.79562	19.6603	13.1954	11.1719	14.349	18.9265	17.1732	13.5706	17.1642									Lean mass
																			Untreated vs. Treated	75.78	72.24	3.544	3.305	5	8	1.072	28
Two-way ANOVA																			Untreated vs. Young control	75.78	81.7	-5.924	3.889	5	4	1.523	28
Source of Variation	% of total variation	P value	P value summary
Interaction	0.1392	0.2716	ns																Fat mass
Row Factor	98.31	<0.0001	****																Untreated vs. Treated	16.67	20.7	-4.034	3.305	5	8	1.22	28
Column Factor	0.02413	0.7835	ns																Untreated vs. Young control	16.67	12.69	3.975	3.889	5	4	1.022	28
Dunnett's multiple comparisons test	Predicted (LS) mean diff.	95.00% CI of diff.	Below threshold?	Summary	Adjusted P Value
Lean mass
Untreated vs. Treated	-0.6304	-6.849 to 5.589	No	ns	0.955
Untreated vs. Young control	1.008	-4.809 to 6.826	No	ns	0.876
Fat mass
Untreated vs. Treated	1.006	-5.213 to 7.225	No	ns	0.8907
Untreated vs. Young control	-2.797	-8.614 to 3.020	No	ns	0.4096
Test details	Predicted (LS) mean 1	Predicted (LS) mean 2	Predicted (LS) mean diff.	SE of diff.	N1	N2	q	DF
Lean mass
Untreated vs. Treated	77.71	78.34	-0.6304	2.537	3	3	0.2485	14
Untreated vs. Young control	77.71	76.71	1.008	2.373	3	4	0.4249	14
Fat mass
Untreated vs. Treated	13.91	12.91	1.006	2.537	3	3	0.3966	14
Untreated vs. Young control	13.91	16.71	-2.797	2.373	3	4	1.179	14

## Sheet: ExFig 1k
Physical Appearance Score
	Experimental group	UT	UT	UT	UT	UT	UT	UT	UT	UT	UT	UT	UT	UT	UT	UT	UT	UT	UT	UT	UT	UT	UT	UT	UT	UT	UT	UT	UT	UT	UT	UT	UT	UT	UT	UT	UT	UT		T	T	T	T	T	T	T	T	T	T
	Sex	F	F	F	F	F	F	F	F	F	F	F	F	F	F	F	F	F	F	F	F	F	M	M	M	M	M	M	M	M	M	M	M	M	M	M	M	M		F	F	F	F	F	F	F	F	F	F
	Facility	1	1	1	1	1	1	1	1	1	2	2	2	2	2	2	2	2	3	3	3	3	1	1	1	1	1	1	2	2	2	2	2	2	3	3	3	3		1	1	1	1	1	1	1	1	2	2
Age (Months)
20		1	0	0.5	0	0	0	0	0	0.5	1	1	1.5	1	0.5	1	1.5	1	1	1.5	0.5	2.5	1	1	1	1	1.5	1	1.5	2	1.5	1	1	1	0.5	1.5	1	1		0.5	1	0.5	0	0	0	0	0	0.5	0
20.5		1	0.5	1	1	0	0	0	0	1	1.5	1	1.5	1	0.5	1	1.5	1	1.5	2.5	1	3.5	1	1	1	1	1	1	1	1	1	6	1	1	0.5	2.5	1.5	1.5		1	1	1	0	0	0	0	0	0	0.5
21		1	1.5	1.5	1	0	0	0	0	1	1.5	1	1	1	0.5	1	1.5	0.5	2	2.5	1	3.5	1.5	1.5	1.5	2	2	1	1	1.5	1	6	2	0.5	0.5	2.5	1.5	2		1.5	1	1	0	0	0	0	0	0.5	0
21.5		1.5	3	1.5	1	0.5	0.5	1.5	0.5	1.5	1.5	1	1.5	1	1	1.5	1.5	1	1.5	3	1	3.5	1.5	1.5	1	1.5	3	1	1.5	2	1	6	2	0.5	0.5	6	3	3		1.5	1	2	0	0	0	0	0	0.5	0
22		1.5	2.5	1.5	2	1	1	6	1	2	1	1	1.5	1	0.5	1	1.5	1.5	2	3	1.5	3	2	3.5	2.5	2	3.5	2	1.5	1.5	1.5	6	6	1	1.5	6	3.5	3.5		1.5	1.5	1.5	0	0	1.5	0	0	0.5	0
22.5		1.5	6	1.5	1	1	2	6	2	2	1	1	1.5	1	0.5	1	1.5	1.5	2.5	3	2	4.5	3	6	2	2.5	6	2	1.5	1.5	1.5	6	6	1	1.5	6	4	3.5		2	1	1.5	0	0	6	0	0	0.5	0
23		1	6	1.5	2	1.5	2	6	2	6	1	1	1.5	1	0.5	1	1.5	1.5	2	3	1	3.5	3	6	2.5	2.5	6	2	1.5	1.5	1.5	6	6	1	1.5	6	3	2.5		1.5	1.5	1.5	0	0	6	0	0	0.5	0
23.5		1	6	1.5	3.5	3	2.5	6	3.5	6	1	0.5	1.5	1	0.5	1.5	1.5	1	1.5	2.5	1	2.5	3	6	3	3.5	6	2.5	1	1.5	1.5	6	6	1	1.5	6	3	2.5		1	1	1	0.5	0.5	6	1	0	0.5	1
24		1	6	2	6	3.5	2.5	6	6	6	1	1	2	1	0.5	1	2	1	2.5	3	1	2	3	6	2.5	3.5	6	2.5	1	1.5	1.5	6	6	0.5	1.5	6	3	2		1.5	1.5	1.5	0.5	0.5	6	0	0	1	0.5
24.5		6	6	3	6	6	2.5	6	6	6	1	1	2	1	1	1.5	2.5	1	1.5	3	1	6	3.5	6	3	2	6	1.5	1.5	1.5	1.5	6	6	0.5	1.5	6	2	2.5		1.5	2.5	3	1	1	6	1	1	1	1
25		6	6	3	6	6	2.5	6	6	6	1	1.5	2.5	1.5	1	2.5	2.5	1	2	3.5	1	6	3.5	6	3	3	6	2.5	1.5	2	1.5	6	6	1	1	6	3	2.5		1.5	3	2.5	1	0.5	6	1	0.5	1	1
25.5		6	6	2	6	6	6	6	6	6	1	1	2.5	1.5	1	6	2	1.5	2	3.5	2	6	4	6	3	2.5	6	2.5	1.5	1.5	2	6	6	1.5	1.5	6	3	2		1	1	3.5	2	3	6	1.5	1	1	2
26		6	6	2.5	6	6	6	6	6	6	1	1	2.5	1.5	1	6	2	1.5	3	4	2	6	4	6	3.5	3	6	2.5	1.5	1.5	2	6	6	1.5	6	6	3	2.5		1.5	1	4.5	2.5	2.5	6	3	2.5	1	2
26		6	6	3	6	6	6	6	6	6	1.5	1.5	2.5	2	1	6	2	1	1.5	3	1.5	6	3.5	6	2.5	3.5	6	3	1.5	2	2.5	6	6	1	6	6	2.5	2.5		2.5	3	6	1.5	3	6	1.5	2.5	1.5	1.5
27		6	6	2.5	6	6	6	6	6	6	1.5	1.5	3	2.5	1	6	2.5	2.5	2.5	3.5	1	6	4	6	3	3.5	6	3	1.5	2.5	6	6	6	1	6	6	3	2		2	2	6	6	6	6	6	6	2	1
27.5		6	6	2.5	6	6	6	6	6	6	1.5	2	2.5	1.5	1	6	2.5	1.5	2.5	3.5	1	6	4	6	3	2.5	6	2	2	2.5	6	6	6	1.5	6	6	3	2.5		1.5	3	6	6	6	6	6	6	0	1
28		6	6	6	6	6	6	6	6	6	1.5	2	2.5	2	1	6	6	1.5	2	3	1	6	6	6	3	3.5	6	3	2	2.5	6	6	6	1.5	6	6	3.5	3		1.5	6	6	6	6	6	6	6	1	1.5
28.5		6	6	6	6	6	6	6	6	6	1.5	1	2.5	2	1	6	6	1.5	1.5	4	2	6	6	6	2.5	3.5	6	2.5	1	2	6	6	6	1	6	6	3	2.5		2	6	6	6	6	6	6	6	1.5	1.5
29		6	6	6	6	6	6	6	6	6	1.5	1	2.5	1.5	1	6	6	1	2.5	3.5	2	6	6	6	2.5	3.5	6	2.5	2	2	6	6	6	2.5	6	6	3	2.5		1.5	6	6	6	6	6	6	6	1	2
29.5		6	6	6	6	6	6	6	6	6	1.5	1.5	2.5	2	1.5	6	6	1	2.5	5	2	6	6	6	3	3.5	6	2.5	2	3.5	6	6	6	1.5	6	6	3	2.5		6	6	6	6	6	6	6	6	1	0
30		6	6	6	6	6	6	6	6	6	1.5	1.5	2.5	2	2	6	6	1	0.5	5	6	6	6	6	3	3.5	6	3	3.5	3	6	6	6	2.5	6	6	3	2.5		6	6	6	6	6	6	6	6	1	2.5
30.5		6	6	6	6	6	6	6	6	6	1.5	1.5	2.5	2	2	6	6	1	0.5	5	6	6	6	6	2.5	3.5	6	2.5	3.5	3	6	6	6	2.5	6	6	6	3.5		6	6	6	6	6	6	6	6	1	2.5
31		6	6	6	6	6	6	6	6	6	1.5	1.5	3	6	1.5	6	6	1	0.5	5	6	6	6	6	3	4	6	3	3	3.5	6	6	6	2.5	6	6	6	2.5		6	6	6	6	6	6	6	6	3	6
31.5		6	6	6	6	6	6	6	6	6	1.5	0.5	2.5	6	6	6	6	1	0.5	5	6	6	6	6	3	4	6	3.5	1.5	2	6	6	6	6	6	6	6	6		6	6	6	6	6	6	6	6	2	6
32		6	6	6	6	6	6	6	6	6	1.5	0.5	2.5	6	6	6	6	1	2	5	6	6	6	6	4	4	6	3	1.5	2	6	6	6	6	6	6	6	6		6	6	6	6	6	6	6	6	2	6
32.5		6	6	6	6	6	6	6	6	6	2	1	3	6	6	6	6	1.5	2	5	6	6	6	6	6	6	6	3	1.5	2.5	6	6	6	6	6	6	6	6		6	6	6	6	6	6	6	6	4	6
33		6	6	6	6	6	6	6	6	6	2	1	3	6	6	6	6	1.5	2	5	6	6	6	6	6	6	6	2.5	1.5	2.5	6	6	6	6	6	6	6	6		6	6	6	6	6	6	6	6	4	6
33.5		6	6	6	6	6	6	6	6	6	2	1.5	3.5	6	6	6	6	1.5	6	6	6	6	6	6	6	6	6	6	1	2.5	6	6	6	6	6	6	6	6		6	6	6	6	6	6	6	6	2.5	6
34		6	6	6	6	6	6	6	6	6	3	2	2.5	6	6	6	6	6	6	6	6	6	6	6	6	6	6	6	1.5	6	6	6	6	6	6	6	6	6		6	6	6	6	6	6	6	6	2	6
34.5		6	6	6	6	6	6	6	6	6	6	2.5	3	6	6	6	6	6	6	6	6	6	6	6	6	6	6	6	2.5	6	6	6	6	6	6	6	6	6		6	6	6	6	6	6	6	6	3	6
35		6	6	6	6	6	6	6	6	6	6	2	3	6	6	6	6	6	6	6	6	6	6	6	6	6	6	6	2.5	6	6	6	6	6	6	6	6	6		6	6	6	6	6	6	6	6	3	6
35.5		6	6	6	6	6	6	6	6	6	6	2	6	6	6	6	6	6	6	6	6	6	6	6	6	6	6	6	3	6	6	6	6	6	6	6	6	6		6	6	6	6	6	6	6	6	3	6
36		6	6	6	6	6	6	6	6	6	6	2	6	6	6	6	6	6	6	6	6	6	6	6	6	6	6	6	2.5	6	6	6	6	6	6	6	6	6		6	6	6	6	6	6	6	6	3.5	6
36		6	6	6	6	6	6	6	6	6	6	2.5	6	6	6	6	6	6	6	6	6	6	6	6	6	6	6	6	2.5	6	6	6	6	6	6	6	6	6		6	6	6	6	6	6	6	6	3	6
37		6	6	6	6	6	6	6	6	6	6	2.5	6	6	6	6	6	6	6	6	6	6	6	6	6	6	6	6	2.5	6	6	6	6	6	6	6	6	6		6	6	6	6	6	6	6	6	3	6
37.5		6	6	6	6	6	6	6	6	6	6	3.5	6	6	6	6	6	6	6	6	6	6	6	6	6	6	6	6	6	6	6	6	6	6	6	6	6	6		6	6	6	6	6	6	6	6	3.5	6
38		6	6	6	6	6	6	6	6	6	6	6	6	6	6	6	6	6	6	6	6	6	6	6	6	6	6	6	6	6	6	6	6	6	6	6	6	6		6	6	6	6	6	6	6	6	2	6
38.5		6	6	6	6	6	6	6	6	6	6	6	6	6	6	6	6	6	6	6	6	6	6	6	6	6	6	6	6	6	6	6	6	6	6	6	6	6		6	6	6	6	6	6	6	6	3	6
39		6	6	6	6	6	6	6	6	6	6	6	6	6	6	6	6	6	6	6	6	6	6	6	6	6	6	6	6	6	6	6	6	6	6	6	6	6		6	6	6	6	6	6	6	6	6	6
[truncated: 38 more columns]

## Sheet: Ex Fig 1 l
AUC Facility 1				AUC Facility 2				AUC Facility 3
	Untreated	Treated			Untreated	Treated			Untreated	Treated
Baseline	0	0		Baseline	0	0		Baseline	0	0
Total Area	91.9	74.15		Total Area	67.9	47.47		Total Area	82.99	71.07
Std. Error	2.628	2.876		Std. Error	4.082	3.876		Std. Error	3.337	2.425
95% Confidence Interval	86.75 to 97.05	68.52 to 79.79		95% Confidence Interval	59.90 to 75.90	39.87 to 55.07		95% Confidence Interval	76.45 to 89.53	66.32 to 75.82
Total Peak Area	91.9	74.15		Total Peak Area	67.9	47.47		Total Peak Area	82.99	71.07
Std. Error	2.628	2.876		Std. Error	4.082	3.876		Std. Error	3.337	2.425
95% Confidence Interval	86.75 to 97.05	68.52 to 79.79		95% Confidence Interval	59.90 to 75.90	39.87 to 55.07		95% Confidence Interval	76.45 to 89.53	66.32 to 75.82
Number of Peaks	1	1		Number of Peaks	1	1		Number of Peaks	1	1
Peak 1				Peak 1				Peak 1
First X	20	20		First X	20	20		First X	20	20
Last X	39	39		Last X	39	39		Last X	39	39
Peak X	33.5	34		Peak X	38	39		Peak X	33.5	35
Peak Y	6	6		Peak Y	6	5.609		Peak Y	6	6
Area	91.9	74.15		Area	67.9	47.47		Area	82.99	71.07
Std. Error	2.628	2.876		Std. Error	4.082	3.876		Std. Error	3.337	2.425
95% Confidence Interval	86.75 to 97.05	68.52 to 79.79		95% Confidence Interval	59.90 to 75.90	39.87 to 55.07		95% Confidence Interval	76.45 to 89.53	66.32 to 75.82
%Area	100	100		%Area	100	100		%Area	100	100
	Untreated			Treated					Below threshold?	P value	Mean of Untreated	Mean of Treated	Difference	SE of difference	t ratio	df	Adjusted P Value
Facility 1	91.9	2.628	15	74.15	2.876	15		Facility 1	Yes	<0.000001	91.9	74.15	17.75	1.006	17.65	28	<0.000001
Facility 2	67.9	4.082	14	47.47	3.876	23		Facility 2	Yes	<0.000001	67.9	47.47	20.43	1.34	15.24	35	<0.000001
Facility 3	82.99	3.337	8	71.07	2.425	10		Facility 3	Yes	<0.000001	82.99	71.07	11.92	1.357	8.787	16	<0.000001

[truncated: 7 more sheets: Ex Fig 1 m, Ex Fig 1 n, Ex Fig 2 b, c, Ex Fig 3 c, Ex Fig 4 c, Ex Fig 5b-c, Ex Fig S5d-e]
